# Supplementary material for: Variation of BMP3 Contributes to Dog Breed Skull Diversity
Source: PLoS Genet. 2012 Aug 2;8(8):e1002849. doi: 10.1371/journal.pgen.1002849 (PMC3410846; doi:10.1371/journal.pgen.1002849)
Supplement: Table S1 — Fifty-one landmarks measured by microscribe digitizer. Location of each landmark is described by the right column (compare with Figure S1). (XLS) [file pgen.1002849.s007.xls]

## Sheet: Sheet1
Landmark Number	Anatomic Location
1	Posterior hirmstammbasis
2	Opsithion
3	Lambda
4	Bregma
5	Nasion
6	Nasale
7	Intradental superior
8	Premaxillary-maxillary junction at the alveolus (right)
9	Premaxillary-maxillary junction at the alveolus (left)
10	Nasale-premaxillary junction at the external naris (right)
11	Nasal-premaxillary at external naris (left)
12	Maxilla-frontal-nasal junction (right)
13	Maxilla-frontal-nasal junction (left)
14	Premaxillary-maxillary-nasal junction (right)
15	Premaxillary-maxillary-nasal junction (left)
16	Right infraorbital foramen (dorsal side)
17	Left infraorbital foramen (dorsal side)
18	Right infraorbital foramen (ventral side)
19	Left infraorbital foramen (ventral side)
20	Frontal-maxillary-lacrimal junction (right)
21	Frontal-maxillary-lacrimal junction (left)
22	Frontal-lacrimal-palantine junction (right)
23	Frontal-lacrimal-palantine junction (left)
24	Ethmoid foramen (dorsal, right)
25	Ethmoid foramen (dorsal, left)
26	Rostral pterion (right)
27	Rostral pterion (left)
28	Posterior pterion (right)
29	Posterior pterion (left)
30	Zygomaxillar dimple (right)
31	Zygomaxillar dimple (left)
32	Premolar-molar (right)
33	Premolar-molar (left)
34	Superior postorbital process (right)
35	Superior postorbital process (left)
36	Inferior postorbital process (right)
37	Inferior postorbital process (left)
38	Nuchal crest flare (right)
39	Nuchal crest flare (left)
40	Asterion (right)
41	Asterion (left)
42	Anterior Hirnstammbasis
43	Posterior nasal spine
44	Maxillary-palantine junction (midline)
45	Premaxilary-maxillary junction (palate midline)
46	Temporal-jugal junction (right)
47	Temporal-jugal junction (left)
48	Ovale foramen (right)
49	Ovale foramen (left)
50	Hypoglossal canal (right)
51	Hypoglossal canal (left)
