# Supplementary material for: Variation of BMP3 Contributes to Dog Breed Skull Diversity
Source: PLoS Genet. 2012 Aug 2;8(8):e1002849. doi: 10.1371/journal.pgen.1002849 (PMC3410846; doi:10.1371/journal.pgen.1002849)
Supplement: Table S2 — Canid skull sources used in morphometric analyses. ID (first column) refers to each collection's numerical identifiers, when assigned. Collection abbreviations correspond to the following: Skulls Unlimited Museum of Osteology (SUMO), Oklahoma City, OK; Smithsonian National Museum of Natural History (SMNH), Washington, DC; California Academy of Science (CAS), San Francisco, CA; and Naturhistorisches Museum der Burgergemeinde Bern (NMBE). Bandar, and Williams are personal collections. PC1 rank and size quartiles are based on breed averages. Size quartiles are based on the distribution of neurocranium centroid sizes where “1” is smallest, “4” is largest. (XLSX) [file pgen.1002849.s008.xlsx]

## Sheet: skulls
ID	Collection	Breed	Abbrev.	Sex	PC1 ranking	Size quartile
2703	Bandar (CAS)	Borzoi	BORZ	F	121	3
1051175	NMBE	Borzoi	BORZ	F	121	3
1051179	NMBE	Borzoi	BORZ	F	121	3
1051180	NMBE	Borzoi	BORZ	F	121	3
1052706	NMBE	Borzoi	BORZ	F	121	3
1051169	NMBE	Borzoi	BORZ	M	121	3
1051170	NMBE	Borzoi	BORZ	M	121	3
1051171	NMBE	Borzoi	BORZ	M	121	3
1051176	NMBE	Borzoi	BORZ	M	121	3
1300	Bandar (CAS)	Collie	COLL	F	120	3
1050835	NMBE	Collie	COLL	F	120	3
715	Bandar (CAS)	Collie	COLL	M	120	3
1050828	NMBE	Collie	COLL	M	120	3
1050830	NMBE	Collie	COLL	M	120	3
1050836	NMBE	Collie	COLL	M	120	3
1050841	NMBE	Collie	COLL	M	120	3
1050842	NMBE	Collie	COLL	M	120	3
1051162	NMBE	Saluki	SALU	F	119	2
1051278	NMBE	Scottish Deerhound	DEER	M	118	3
1050910	NMBE	Airedale Terrier	AIRT	F	117	3
1050911	NMBE	Airedale Terrier	AIRT	F	117	3
1050912	NMBE	Airedale Terrier	AIRT	F	117	3
1050913	NMBE	Airedale Terrier	AIRT	F	117	3
1050915	NMBE	Airedale Terrier	AIRT	F	117	3
1050917	NMBE	Airedale Terrier	AIRT	F	117	3
1050918	NMBE	Airedale Terrier	AIRT	F	117	3
1050919	NMBE	Airedale Terrier	AIRT	F	117	3
554	Bandar (CAS)	Airedale terrier	AIRT	M	117	3
1050909	NMBE	Airedale Terrier	AIRT	M	117	3
1053189	NMBE	Airedale Terrier	AIRT	M	117	3
1051818	NMBE	Fox Terrier	FOXT	F	116	1
1051819	NMBE	Fox Terrier	FOXT	F	116	1
1052285	NMBE	Fox Terrier	FOXT	F	116	1
1051811	NMBE	Fox Terrier	FOXT	M	116	1
1051816	NMBE	Fox Terrier	FOXT	M	116	1
1051820	NMBE	Fox Terrier	FOXT	M	116	1
1051274	NMBE	Greyhound	GREY	F	115	3
1051284	NMBE	Greyhound	GREY	F	115	3
1051285	NMBE	Greyhound	GREY	F	115	3
1051286	NMBE	Greyhound	GREY	F	115	3
861	Bandar (CAS)	Greyhound	GREY	M	115	3
1051275	NMBE	Greyhound	GREY	M	115	3
1051276	NMBE	Greyhound	GREY	M	115	3
1051277	NMBE	Greyhound	GREY	M	115	3
1051279	NMBE	Greyhound	GREY	M	115	3
1051280	NMBE	Greyhound	GREY	M	115	3
1052289	NMBE	Greyhound	GREY	M	115	3
1054658	NMBE	Belgian Tervuren	TURV	F	114	3
1056832	NMBE	Belgian Tervuren	TURV	F	114	3
1050787	NMBE	Belgian Tervuren	TURV	M	114	3
1051539	NMBE	Pharaoh Hound	PHAR	F	113	3
1051197	NMBE	Spanish Galgo	GLGO	F	112	2
1051753	NMBE	Bloodhound	BLDH	F	111	3
1051754	NMBE	Bloodhound	BLDH	F	111	3
1051755	NMBE	Bloodhound	BLDH	F	111	3
1051752	NMBE	Bloodhound	BLDH	M	111	3
1050957	NMBE	Irish Terrier	IRTR	F	110	2
1050958	NMBE	Irish Terrier	IRTR	F	110	2
1050959	NMBE	Irish Terrier	IRTR	F	110	2
1050956	NMBE	Irish Terrier	IRTR	M	110	2
1056653	NMBE	Irish Wolfhound	IWOF	F	109	4
1058253	NMBE	Irish Wolfhound	IWOF	F	109	4
1058381	NMBE	Irish Wolfhound	IWOF	F	109	4
1051283	NMBE	Irish Wolfhound	IWOF	M	109	4
1051292	NMBE	Irish Wolfhound	IWOF	M	109	4
1058261	NMBE	Irish Wolfhound	IWOF	M	109	4
1050951	NMBE	Scottish Terrier	SCOT	F	108	2
1050953	NMBE	Scottish Terrier	SCOT	F	108	2
1050954	NMBE	Scottish Terrier	SCOT	F	108	2
1053127	NMBE	Scottish Terrier	SCOT	F	108	2
1053143	NMBE	Scottish Terrier	SCOT	F	108	2
1050947	NMBE	Scottish Terrier	SCOT	M	108	2
1052341	NMBE	Scottish Terrier	SCOT	M	108	2
1053144	NMBE	Scottish Terrier	SCOT	M	108	2
1563	Bandar (CAS)	Dobermann Pinscher	DOBP	F	107	3
1051129	NMBE	Dobermann Pinscher	DOBP	F	107	3
1051131	NMBE	Dobermann Pinscher	DOBP	F	107	3
1051132	NMBE	Dobermann Pinscher	DOBP	F	107	3
1017	Bandar (CAS)	Dobermann Pinscher	DOBP	M	107	3
32	Bandar (CAS)	Dobermann Pinscher	DOBP	M	107	3
1051130	NMBE	Dobermann Pinscher	DOBP	M	107	3
1051134	NMBE	Dobermann Pinscher	DOBP	M	107	3
1058276	NMBE	Segugio Italiano	SGGO	M	106	3
1056833	NMBE	White Swiss Shepherd Dog	WSSD	F	105	3
553	Bandar (CAS)	Manchester Terrier	MNTY	M	104	1
1050823	NMBE	Shetland Sheepdog	SSHP	F	103	1
1050827	NMBE	Shetland Sheepdog	SSHP	M	103	1
1051546	NMBE	Ibizan Hound	IBIZ	F	102	3
520	Bandar (CAS)	German Shepherd	GSD-	F	101	3
1050685	NMBE	German Shepherd	GSD-	F	101	3
1050686	NMBE	German Shepherd	GSD-	F	101	3
1050688	NMBE	German Shepherd	GSD-	F	101	3
1050689	NMBE	German Shepherd	GSD-	F	101	3
1050727	NMBE	German Shepherd	GSD-	F	101	3
550	Bandar (CAS)	German Shepherd	GSD-	M	101	3
599	Bandar (CAS)	German Shepherd	GSD-	M	101	3
1050691	NMBE	German Shepherd	GSD-	M	101	3
1050783	NMBE	Belgian Shepherd Dog	BELS	F	100	3
1050784	NMBE	Belgian Shepherd Dog	BELS	F	100	3
1056655	NMBE	Belgian Shepherd Dog	BELS	M	100	3
1051207	NMBE	Afghan Hound	AFGH	F	99	2
2792	Bandar (CAS)	Afghan Hound	AFGH	M	99	2
1051203	NMBE	Afghan Hound	AFGH	M	99	2
1051204	NMBE	Afghan Hound	AFGH	M	99	2
2567	Bandar (CAS)	Irish Setter	IRSE	F	98	2
1051676	NMBE	Irish Setter	IRSE	F	98	2
1051689	NMBE	Irish Setter	IRSE	F	98	2
1016	Bandar (CAS)	Irish Setter	IRSE	M	98	2
1051674	NMBE	Irish Setter	IRSE	M	98	2
1051686	NMBE	Irish Setter	IRSE	M	98	2
1050931	NMBE	Bull Terrier	BULT	F	97	3
1050935	NMBE	Bull Terrier	BULT	F	97	3
1050936	NMBE	Bull Terrier	BULT	F	97	3
1050932	NMBE	Bull Terrier	BULT	M	97	3
1050933	NMBE	Bull Terrier	BULT	M	97	3
1050934	NMBE	Bull Terrier	BULT	M	97	3
1050937	NMBE	Bull Terrier	BULT	M	97	3
1050938	NMBE	Bull Terrier	BULT	M	97	3
1052350	NMBE	Bull Terrier	BULT	M	97	3
1053188	NMBE	Bull Terrier	BULT	M	97	3
250	Bandar (CAS)	Australian Shepherd	AUSS	F	96	2
1050865	NMBE	Komondor	KOMO	M	95	4
1050868	NMBE	Komondor	KOMO	M	95	4
1050870	NMBE	Komondor	KOMO	M	95	4
1052336	NMBE	Picardy Shepherd	PICA	M	94	3
1052277	NMBE	English Setter	ESET	M	93	3
1050599	NMBE	Hovawart	HOVA	F	92	4
1050601	NMBE	Hovawart	HOVA	F	92	4
1050603	NMBE	Hovawart	HOVA	F	92	4
1050605	NMBE	Hovawart	HOVA	F	92	4
1050602	NMBE	Hovawart	HOVA	M	92	4
1050604	NMBE	Hovawart	HOVA	M	92	4
1050606	NMBE	Hovawart	HOVA	M	92	4
1050607	NMBE	Hovawart	HOVA	M	92	4
1050782	NMBE	Briard	BRIA	F	91	3
1050786	NMBE	Briard	BRIA	F	91	3
1052334	NMBE	Briard	BRIA	F	91	3
1058265	NMBE	Briard	BRIA	F	91	3
1055703	NMBE	Briard	BRIA	M	91	3
1051042	NMBE	Standard Poodle	SPOO	F	90	2
1052280	NMBE	Standard Poodle	SPOO	F	90	2
720	Bandar (CAS)	Standard Poodle	SPOO	M	90	2
1051039	NMBE	Standard Poodle	SPOO	M	90	2
1051048	NMBE	Standard Poodle	SPOO	M	90	2
1051049	NMBE	Standard Poodle	SPOO	M	90	2
No Number	Bandar (CAS)	German Shorthaired Pointer	GSHP	F	89	2
1051643	NMBE	German Shorthaired Pointer	GSHP	F	89	2
1051646	NMBE	German Shorthaired Pointer	GSHP	F	89	2
1018	Bandar (CAS)	German Shorthaired Pointer	GSHP	M	89	2
282819	SMNH	Grey Wolf (Arctic)	LUPU	F	88	4
507338	SMNH	Grey Wolf (Arctic)	LUPU	F	88	4
282818	SMNH	Grey Wolf (Arctic)	LUPU	M	88	4
283586	SMNH	Grey Wolf (Arctic)	LUPU	M	88	4
291008	SMNH	Grey Wolf (Arctic)	LUPU	M	88	4
291009	SMNH	Grey Wolf (Arctic)	LUPU	M	88	4
291012	SMNH	Grey Wolf (Arctic)	LUPU	M	88	4
530432	SMNH	Gray Wolf (Eastern)	LUPU	F	88	4
529877	SMNH	Gray Wolf (Eastern)	LUPU	F	88	4
530431	SMNH	Gray Wolf (Eastern)	LUPU	F	88	4
514918	SMNH	Gray Wolf (Eastern)	LUPU	M	88	4
514919	SMNH	Gray Wolf (Eastern)	LUPU	M	88	4
529879	SMNH	Gray Wolf (Eastern)	LUPU	M	88	4
1036	SMNH	Gray Wolf (Eurasian)	LUPU	M	88	4
172654	SMNH	Gray Wolf (Tibetan)	LUPU	F	88	4
172655	SMNH	Gray Wolf (Tibetan)	LUPU	F	88	4
198458	SMNH	Gray Wolf (Tibetan)	LUPU	F	88	4
198457	SMNH	Gray Wolf (Tibetan)	LUPU	M	88	4
1050863	NMBE	Bergamasco	BERG	F	87	3
1051097	NMBE	Standard Schnauzer	SSNZ	F	86	1
1051098	NMBE	Standard Schnauzer	SSNZ	F	86	1
1051099	NMBE	Standard Schnauzer	SSNZ	F	86	1
1051100	NMBE	Standard Schnauzer	SSNZ	F	86	1
1051101	NMBE	Standard Schnauzer	SSNZ	F	86	1
1051102	NMBE	Standard Schnauzer	SSNZ	F	86	1
1051103	NMBE	Standard Schnauzer	SSNZ	F	86	1
1050864	NMBE	Kuvasz	KUVZ	M	85	4
1050867	NMBE	Kuvasz	KUVZ	M	85	4
1050839	NMBE	Bearded Collie	BERD	M	84	3
1050861	NMBE	Slovakian Chuvach	CUVA	F	83	3
1050866	NMBE	Slovakian Chuvach	CUVA	F	83	3
1050862	NMBE	Slovakian Chuvach	CUVA	M	83	3
1051390	NMBE	Siberian Husky	HUSK	F	82	3
1051391	NMBE	Siberian Husky	HUSK	F	82	3
1051400	NMBE	Siberian Husky	HUSK	F	82	3
1019	Bandar (CAS)	Siberian Husky	HUSK	M	82	3
1051376	NMBE	Siberian Husky	HUSK	M	82	3
1051399	NMBE	Siberian Husky	HUSK	M	82	3
1051401	NMBE	Siberian Husky	HUSK	M	82	3
1051402	NMBE	Siberian Husky	HUSK	M	82	3
1050434	NMBE	Great Dane	DANE	F	81	4
1050440	NMBE	Great Dane	DANE	F	81	4
1050441	NMBE	Great Dane	DANE	F	81	4
1050442	NMBE	Great Dane	DANE	F	81	4
1050443	NMBE	Great Dane	DANE	F	81	4
1349	Bandar (CAS)	Great Dane	DANE	M	81	4
1350	Bandar (CAS)	Great Dane	DANE	M	81	4
1050430	NMBE	Great Dane	DANE	M	81	4
1050431	NMBE	Great Dane	DANE	M	81	4
1050432	NMBE	Great Dane	DANE	M	81	4
1050435	NMBE	Great Dane	DANE	M	81	4
1050368	NMBE	Great Pyrenees	GPYR	F	80	4
1050367	NMBE	Great Pyrenees	GPYR	M	80	4
1050369	NMBE	Great Pyrenees	GPYR	M	80	4
1051681	NMBE	Chesapeake Bay Retriever	CHBR	F	79	3
1051690	NMBE	Chesapeake Bay Retriever	CHBR	F	79	3
1051695	NMBE	Chesapeake Bay Retriever	CHBR	F	79	3
1051680	NMBE	Chesapeake Bay Retriever	CHBR	M	79	3
1051691	NMBE	Chesapeake Bay Retriever	CHBR	M	79	3
1051694	NMBE	Chesapeake Bay Retriever	CHBR	M	79	3
1051273	NMBE	Whippet	WHIP	F	78	1
1051287	NMBE	Whippet	WHIP	F	78	1
1051389	NMBE	Alaskan Malamute	AMAL	F	77	4
1051378	NMBE	Alaskan Malamute	AMAL	M	77	4
1051387	NMBE	Alaskan Malamute	AMAL	M	77	4
1051394	NMBE	Alaskan Malamute	AMAL	M	77	4
1051337	NMBE	Greenland Dog	GRON	M	76	4
1051372	NMBE	Greenland Dog	GRON	M	76	4
1051373	NMBE	Greenland Dog	GRON	M	76	4
1051386	NMBE	Greenland Dog	GRON	M	76	4
1051393	NMBE	Greenland Dog	GRON	M	76	4
1050344	NMBE	Leonberger	LEON	F	75	4
1050347	NMBE	Leonberger	LEON	F	75	4
1050349	NMBE	Leonberger	LEON	F	75	4
1050343	NMBE	Leonberger	LEON	M	75	4
1050345	NMBE	Leonberger	LEON	M	75	4
1050346	NMBE	Leonberger	LEON	M	75	4
1050347	NMBE	Leonberger	LEON	M	75	4
1050348	NMBE	Leonberger	LEON	M	75	4
1050350	NMBE	Leonberger	LEON	M	75	4
1051679	NMBE	Golden Retriever	GOLD	F	74	3
1053130	NMBE	Golden Retriever	GOLD	F	74	3
1056656	NMBE	Golden Retriever	GOLD	F	74	3
1051692	NMBE	Golden Retriever	GOLD	M	74	3
1051693	NMBE	Golden Retriever	GOLD	M	74	3
1050967	NMBE	Kerry Blue Terrier	KERY	F	73	2
1050968	NMBE	Kerry Blue Terrier	KERY	F	73	2
1051735	NMBE	English Springer Spaniel	ESSP	F	72	2
20854	CAS	English Springer Spaniel	ESSP	M	72	2
1051081	NMBE	Giant Schnauzer	GSNZ	F	71	4
1051082	NMBE	Giant Schnauzer	GSNZ	F	71	4
1051079	NMBE	Giant Schnauzer	GSNZ	M	71	4
1051080	NMBE	Giant Schnauzer	GSNZ	M	71	4
1051083	NMBE	Giant Schnauzer	GSNZ	M	71	4
1050536	NMBE	Landseer Newfoundland	LAND	F	70	4
1050534	NMBE	Landseer Newfoundland	LAND	M	70	4
1051739	NMBE	English Cocker Spaniel	ECKR	F	69	1
1051733	NMBE	English Cocker Spaniel	ECKR	M	69	1
1051734	NMBE	English Cocker Spaniel	ECKR	M	69	1
1051738	NMBE	English Cocker Spaniel	ECKR	M	69	1
1051741	NMBE	English Cocker Spaniel	ECKR	M	69	1
1055709	NMBE	English Cocker Spaniel	ECKR	M	69	1
1050961	NMBE	Skye Terrier	SKYE	F	68	2
1050962	NMBE	Skye Terrier	SKYE	F	68	2
1050963	NMBE	Skye Terrier	SKYE	F	68	2
1053133	NMBE	Skye Terrier	SKYE	M	68	2
1051682	NMBE	Labrador Retriever	LAB-	F	67	3
1051683	NMBE	Labrador Retriever	LAB-	F	67	3
1051688	NMBE	Labrador Retriever	LAB-	F	67	3
152	Bandar (CAS)	Labrador Retriever	LAB-	M	67	3
581	Bandar (CAS)	Labrador Retriever	LAB-	M	67	3
1051677	NMBE	Labrador Retriever	LAB-	M	67	3
1051684	NMBE	Labrador Retriever	LAB-	M	67	3
1051685	NMBE	Labrador Retriever	LAB-	M	67	3
1053186	NMBE	Vizsla	VIZS	M	66	2
244	Bandar (CAS)	Weimarener	WEIM	F	65	2
1050840	NMBE	Border Collie	BORD	M	64	2
1058379	NMBE	Catalan Sheepdog	CLSD	F	63	2
1056838	NMBE	Lakeland Terrier	LAKE	M	62	2
1050259	NMBE	Bernese Mountain Dog	BMD-	F	61	4
1050278	NMBE	Bernese Mountain Dog	BMD-	F	61	4
1050279	NMBE	Bernese Mountain Dog	BMD-	F	61	4
1050280	NMBE	Bernese Mountain Dog	BMD-	F	61	4
1050282	NMBE	Bernese Mountain Dog	BMD-	F	61	4
1056827	NMBE	Bernese Mountain Dog	BMD-	F	61	4
1050261	NMBE	Bernese Mountain Dog	BMD-	M	61	4
1050276	NMBE	Bernese Mountain Dog	BMD-	M	61	4
1050281	NMBE	Bernese Mountain Dog	BMD-	M	61	4
590	Bandar (CAS)	Dachshund	DACH	F	60	1
1051867	NMBE	Dachshund	DACH	F	60	1
1051869	NMBE	Dachshund	DACH	F	60	1
1051870	NMBE	Dachshund	DACH	F	60	1
1051871	NMBE	Dachshund	DACH	F	60	1
1052283	NMBE	Dachshund	DACH	F	60	1
1051868	NMBE	Dachshund	DACH	M	60	1
1280	Bandar (CAS)	Basset Hound	BASS	F	59	2
1050972	NMBE	Bedlington Terrier	BEDT	F	58	2
1050970	NMBE	Bedlington Terrier	BEDT	M	58	2
1050971	NMBE	Bedlington Terrier	BEDT	M	58	2
1051641	NMBE	Small Münsterländer	KMLD	F	57	2
1051642	NMBE	Small Münsterländer	KMLD	F	57	2
1051647	NMBE	Small Münsterländer	KMLD	F	57	2
1051649	NMBE	Small Münsterländer	KMLD	F	57	2
1051645	NMBE	Small Münsterländer	KMLD	M	57	2
1050378	NMBE	Tibetan Mastiff	TIBM	F	56	4
1050379	NMBE	Tibetan Mastiff	TIBM	F	56	4
1050380	NMBE	Tibetan Mastiff	TIBM	F	56	4
1050377	NMBE	Tibetan Mastiff	TIBM	M	56	4
1058382	NMBE	Tibetan Mastiff	TIBM	M	56	4
1051540	NMBE	Rhodesian Ridgeback	RHOD	F	55	4
1051542	NMBE	Rhodesian Ridgeback	RHOD	F	55	4
1051548	NMBE	Rhodesian Ridgeback	RHOD	F	55	4
1053187	NMBE	Rhodesian Ridgeback	RHOD	F	55	4
1058277	NMBE	Rhodesian Ridgeback	RHOD	F	55	4
1058987	NMBE	Rhodesian Ridgeback	RHOD	F	55	4
1051550	NMBE	Rhodesian Ridgeback	RHOD	M	55	4
1051552	NMBE	Rhodesian Ridgeback	RHOD	M	55	4
1050161	NMBE	Greater Swiss Mountain Dog	GSMD	F	54	4
1050166	NMBE	Greater Swiss Mountain Dog	GSMD	F	54	4
1050168	NMBE	Greater Swiss Mountain Dog	GSMD	F	54	4
1050169	NMBE	Greater Swiss Mountain Dog	GSMD	F	54	4
1050171	NMBE	Greater Swiss Mountain Dog	GSMD	F	54	4
1058257	NMBE	Greater Swiss Mountain Dog	GSMD	F	54	4
1050170	NMBE	Greater Swiss Mountain Dog	GSMD	M	54	4
549	Bandar (CAS)	American Cocker Spaniel	ACKR	F	53	1
548	Bandar (CAS)	American Cocker Spaniel	ACKR	M	53	1
10511451	NMBE	Samoyed	SAMO	F	52	2
1051443	NMBE	Samoyed	SAMO	F	52	2
1051445	NMBE	Samoyed	SAMO	F	52	2
1052286	NMBE	Samoyed	SAMO	F	52	2
26478	Bandar (CAS)	Samoyed	SAMO	M	52	2
1051379	NMBE	Samoyed	SAMO	M	52	2
1051380	NMBE	Samoyed	SAMO	M	52	2
1052337	NMBE	Samoyed	SAMO	M	52	2
1051135	NMBE	German Pinscher	GPIN	F	51	1
1050832	NMBE	Australian Cattle Dog	AUCD	M	50	2
No Number	Williams (SU)	Australian Cattle Dog	AUCD	M	50	2
1050785	NMBE	Pyrenean Sheepdog	PYSD	F	49	2
1053142	NMBE	Pyrenean Sheepdog	PYSD	M	49	2
1050321	NMBE	Entlebucher Cattle Dog	ENTB	F	48	2
1050327	NMBE	Entlebucher Cattle Dog	ENTB	F	48	2
1050330	NMBE	Entlebucher Cattle Dog	ENTB	F	48	2
1056654	NMBE	Entlebucher Cattle Dog	ENTB	F	48	2
1058277	NMBE	Entlebucher Cattle Dog	ENTB	F	48	2
1050325	NMBE	Entlebucher Cattle Dog	ENTB	M	48	2
1050328	NMBE	Entlebucher Cattle Dog	ENTB	M	48	2
1050329	NMBE	Entlebucher Cattle Dog	ENTB	M	48	2
558	Bandar (CAS)	Dalmatian	DALM	F	47	2
1051541	NMBE	Dalmatian	DALM	F	47	2
1051544	NMBE	Dalmatian	DALM	F	47	2
1051547	NMBE	Dalmatian	DALM	F	47	2
1051551	NMBE	Dalmatian	DALM	F	47	2
1051556	NMBE	Dalmatian	DALM	F	47	2
1051555	NMBE	Dalmatian	DALM	M	47	2
1050838	NMBE	Old English Sheepdog	OES-	M	46	4
1050869	NMBE	Pumi	PUMI	F	45	2
1561	Bandar (CAS)	Newfoundland	NEWF	F	44	4
1050526	NMBE	Newfoundland	NEWF	F	44	4
1050528	NMBE	Newfoundland	NEWF	F	44	4
1050530	NMBE	Newfoundland	NEWF	F	44	4
1050532	NMBE	Newfoundland	NEWF	F	44	4
1050527	NMBE	Newfoundland	NEWF	M	44	4
1050529	NMBE	Newfoundland	NEWF	M	44	4
1050531	NMBE	Newfoundland	NEWF	M	44	4
1050533	NMBE	Newfoundland	NEWF	M	44	4
1050537	NMBE	Newfoundland	NEWF	M	44	4
1050320	NMBE	Appenzeller	APPH	F	43	3
1050322	NMBE	Appenzeller	APPH	F	43	3
1050324	NMBE	Appenzeller	APPH	F	43	3
1050331	NMBE	Appenzeller	APPH	F	43	3
1050319	NMBE	Appenzeller	APPH	M	43	2
1050326	NMBE	Appenzeller	APPH	M	43	3
1051104	NMBE	Miniature Schnauzer	MSNZ	F	42	1
1051105	NMBE	Miniature Schnauzer	MSNZ	F	42	1
1051851	NMBE	Beagle	BEAG	F	41	1
1051873	NMBE	Beagle	BEAG	F	41	1
1051052	NMBE	Miniature Poodle	MPOO	F	40	1
1051054	NMBE	Miniature Poodle	MPOO	F	40	1
1051055	NMBE	Miniature Poodle	MPOO	F	40	1
1051056	NMBE	Miniature Poodle	MPOO	F	40	1
1051058	NMBE	Miniature Poodle	MPOO	F	40	1
1051059	NMBE	Miniature Poodle	MPOO	F	40	1
1052288	NMBE	Miniature Poodle	MPOO	F	40	1
614	Bandar (CAS)	Miniature Poodle	MPOO	M	40	1
1053125	NMBE	Swedish Lapphund	SLPD	F	39	2
1051405	NMBE	Swedish Lapphund	SLPD	M	39	2
1051459	NMBE	Swedish Lapphund	SLPD	M	39	2
1050833	NMBE	Pembroke Welsh Corgi	PEMB	F	38	1
1053192	NMBE	Pembroke Welsh Corgi	PEMB	F	38	1
1050834	NMBE	Pembroke Welsh Corgi	PEMB	M	38	1
1050843	NMBE	Pembroke Welsh Corgi	PEMB	M	38	1
1051221	NMBE	Italian Greyhound	ITGY	F	37	1
1051223	NMBE	Italian Greyhound	ITGY	F	37	1
1051218	NMBE	Italian Greyhound	ITGY	M	37	1
1051222	NMBE	Italian Greyhound	ITGY	M	37	1
1050992	NMBE	Australian Terrier	AUST	F	36	1
1051367	NMBE	Akita Inu	AKTI	F	35	3
1051370	NMBE	Akita Inu	AKTI	F	35	3
1051382	NMBE	Akita Inu	AKTI	F	35	3
1051368	NMBE	Akita Inu	AKTI	M	35	3
1051375	NMBE	Akita Inu	AKTI	M	35	3
1051381	NMBE	Akita Inu	AKTI	M	35	3
1051398	NMBE	Akita Inu	AKTI	M	35	3
1050383	NMBE	Rottweiler	ROTT	F	34	4
1050600	NMBE	Rottweiler	ROTT	F	34	4
1050385	NMBE	Rottweiler	ROTT	M	34	4
1053136	NMBE	Rottweiler	ROTT	M	34	4
1051447	NMBE	Keeshond	KEES	M	33	2
1051452	NMBE	Keeshond	KEES	M	33	2
1051449	NMBE	Finnish Spitz	FSPZ	F	32	2
1051446	NMBE	Finnish Spitz	FSPZ	M	32	2
20621	SUMO	Jack Russel Terrier	JACK	M	31	1
28769	CAS	Presa Canario	PRES	M	30	4
1051776	NMBE	Shar Pei	SHAR	F	29	2
1051778	NMBE	Shar Pei	SHAR	F	29	2
26742	CAS	St. Bernard Dog	STBD	F	28	4
1056840	NMBE	St. Bernard Dog	STBD	F	28	4
1058385	NMBE	St. Bernard Dog	STBD	F	28	4
1058386	NMBE	St. Bernard Dog	STBD	F	28	4
35295	SUMO	St. Bernard Dog	STBD	F	28	4
1050126	NMBE	St. Bernard Dog	STBD	M	28	4
1056839	NMBE	St. Bernard Dog	STBD	M	28	4
1058252	NMBE	St. Bernard Dog	STBD	M	28	4
1058260	NMBE	St. Bernard Dog	STBD	M	28	4
1058387	NMBE	St. Bernard Dog	STBD	M	28	4
20916	SUMO	St. Bernard Dog	STBD	M	28	4
1050996	NMBE	Norfolk Terrier	NORF	F	27	1
1050997	NMBE	Lhaso Apso	LHSA	M	26	1
1050980	NMBE	West Highland White Terrier	WHWT	F	25	1
1050981	NMBE	West Highland White Terrier	WHWT	F	25	1
1050982	NMBE	West Highland White Terrier	WHWT	F	25	1
1050983	NMBE	West Highland White Terrier	WHWT	F	25	1
1050984	NMBE	West Highland White Terrier	WHWT	F	25	1
1050985	NMBE	West Highland White Terrier	WHWT	F	25	1
1058269	NMBE	West Highland White Terrier	WHWT	F	25	1
1050976	NMBE	West Highland White Terrier	WHWT	M	25	1
1050979	NMBE	West Highland White Terrier	WHWT	M	25	1
1051448	NMBE	Norwegian Lundehund	LUND	F	24	1
1051444	NMBE	Norwegian Lundehund	LUND	M	24	1
1050999	NMBE	Cairn Terrier	CAIR	M	23	1
1051770	NMBE	Chow Chow	CHOW	F	22	2
1051771	NMBE	Chow Chow	CHOW	F	22	2
1051775	NMBE	Chow Chow	CHOW	F	22	2
1051777	NMBE	Chow Chow	CHOW	F	22	2
1051772	NMBE	Chow Chow	CHOW	M	22	2
1051774	NMBE	Chow Chow	CHOW	M	22	2
1051779	NMBE	Chow Chow	CHOW	M	22	2
245	Bandar (CAS)	Toy Poodle	TPOO	F	21	1
1052276	NMBE	Mastiff	MAST	F	20	4
1050364	NMBE	Mastiff	MAST	M	20	4
1050365	NMBE	Mastiff	MAST	M	20	4
1058275	NMBE	Norwich Terrier	NOWT	F	19	1
1050995	NMBE	Norwich Terrier	NOWT	M	19	1
1058271	NMBE	Norwich Terrier	NOWT	M	19	1
1050361	NMBE	Neapolitan Mastiff	NEAP	F	18	4
1050362	NMBE	Neapolitan Mastiff	NEAP	F	18	4
1050360	NMBE	Neapolitan Mastiff	NEAP	M	18	4
1050363	NMBE	Neapolitan Mastiff	NEAP	M	18	4
1051737	NMBE	Tibet Spaniel	TIBS	M	17	1
1052045	NMBE	Chinese Crested	CRES	F	16	1
1052047	NMBE	Chinese Crested	CRES	F	16	1
1052048	NMBE	Chinese Crested	CRES	F	16	1
1052049	NMBE	Chinese Crested	CRES	F	16	1
1562	Bandar (CAS)	Pomeranian	POM-	F	15	1
1279	Bandar (CAS)	Pomeranian	POM-	M	15	1
3992	Bandar (CAS)	Pomeranian	POM-	M	15	1
1052083	NMBE	Miniature Spitz	MSTZ	F	14	1
1053123	NMBE	Border Terrier	BORT	F	13	1
1053124	NMBE	Border Terrier	BORT	F	13	1
1050355	NMBE	Dogue de Bordeaux	FMAS	M	12	4
1050356	NMBE	Dogue de Bordeaux	FMAS	M	12	4
1050357	NMBE	Dogue de Bordeaux	FMAS	M	12	4
1050358	NMBE	Dogue de Bordeaux	FMAS	M	12	4
1052333	NMBE	Dogue de Bordeaux	FMAS	M	12	4
105149	NMBE	Cavalier King Charles Spaniel	CKCS	F	11	1
596	Bandar (CAS)	Boxer	BOX-	F	10	3
1051344	NMBE	Boxer	BOX-	F	10	3
1051348	NMBE	Boxer	BOX-	F	10	3
1056829	NMBE	Boxer	BOX-	F	10	3
1056835	NMBE	Boxer	BOX-	F	10	3
717	Bandar (CAS)	Boxer	BOX-	M	10	3
743	Bandar (CAS)	Boxer	BOX-	M	10	3
27978	CAS	Boxer	BOX-	M	10	3
1051340	NMBE	Boxer	BOX-	M	10	3
1051342	NMBE	Boxer	BOX-	M	10	3
1051345	NMBE	Boxer	BOX-	M	10	3
1052275	NMBE	Boxer	BOX-	M	10	3
No Number	Williams (SU)	Boxer	BOX-	M	10	3
1296	Bandar (CAS)	Chihuahua	CHIH	F	9	1
2280	Bandar (CAS)	Chihuahua	CHIH	F	9	1
1053117	NMBE	Chihuahua	CHIH	F	9	1
1053118	NMBE	Chihuahua	CHIH	F	9	1
1055718	NMBE	Chihuahua	CHIH	F	9	1
1055720	NMBE	Chihuahua	CHIH	F	9	1
1055719	NMBE	Chihuahua	CHIH	M	9	1
1058254	NMBE	Chihuahua	CHIH	M	9	1
1058255	NMBE	Chihuahua	CHIH	M	9	1
521	Bandar (CAS)	Bulldog	BULD	F	8	2
716	Bandar (CAS)	Bulldog	BULD	F	8	2
1050374	NMBE	Bulldog	BULD	F	8	2
1050376	NMBE	Bulldog	BULD	F	8	2
1052278	NMBE	Bulldog	BULD	F	8	2
No Number	Williams (SU)	Bulldog	BULD	F	8	2
714	Bandar (CAS)	Bulldog	BULD	M	8	2
1051956	NMBE	Shih Tzu	SHIH	F	7	1
1051957	NMBE	Shih Tzu	SHIH	F	7	1
1052287	NMBE	Shih Tzu	SHIH	F	7	1
1051955	NMBE	Shih Tzu	SHIH	M	7	1
26499	Bandar (CAS)	Boston Terrier	BOST	F	6	1
742	Bandar (CAS)	Boston Terrier	BOST	F	6	1
1051959	NMBE	Boston Terrier	BOST	F	6	1
1058268	NMBE	Boston Terrier	BOST	F	6	1
713	Bandar (CAS)	Boston Terrier	BOST	M	6	1
1051960	NMBE	Boston Terrier	BOST	M	6	1
1051977	NMBE	Brussels Griffon	BRUS	F	5	1
1051978	NMBE	Brussels Griffon	BRUS	F	5	1
1051899	NMBE	French Bulldog	FBUL	F	4	1
1051900	NMBE	French Bulldog	FBUL	F	4	1
1051901	NMBE	French Bulldog	FBUL	F	4	1
1051904	NMBE	French Bulldog	FBUL	F	4	1
1051902	NMBE	French Bulldog	FBUL	M	4	1
1051903	NMBE	French Bulldog	FBUL	M	4	1
1051906	NMBE	French Bulldog	FBUL	M	4	1
1051908	NMBE	French Bulldog	FBUL	M	4	1
1051947	NMBE	English Toy Spaniel	ETOY	F	3	1
1051948	NMBE	English Toy Spaniel	ETOY	F	3	1
1051946	NMBE	English Toy Spaniel	ETOY	M	3	1
1053190	NMBE	Pekingese	PEKE	F	2	1
718	Bandar (CAS)	Pekingese	PEKE	M	2	1
1051964	NMBE	Pekingese	PEKE	M	2	1
1051965	NMBE	Pekingese	PEKE	M	2	1
1051966	NMBE	Pekingese	PEKE	M	2	1
1051967	NMBE	Pekingese	PEKE	M	2	1
158	Bandar (CAS)	Pug	PUG-	F	1	1
1051931	NMBE	Pug	PUG-	F	1	1
1051934	NMBE	Pug	PUG-	F	1	1
1051936	NMBE	Pug	PUG-	F	1	1
1501932	NMBE	Pug	PUG-	F	1	1
31	Bandar (CAS)	Pug	PUG-	M	1	1
741	Bandar (CAS)	Pug	PUG-	M	1	1
1051930	NMBE	Pug	PUG-	M	1	1
1051935	NMBE	Pug	PUG-	M	1	1
1055710	NMBE	Pug	PUG-	M	1	1
1055713	NMBE	Pug	PUG-	M	1	1
