# Supplementary material for: Variation of BMP3 Contributes to Dog Breed Skull Diversity
Source: PLoS Genet. 2012 Aug 2;8(8):e1002849. doi: 10.1371/journal.pgen.1002849 (PMC3410846; doi:10.1371/journal.pgen.1002849)
Supplement: Table S6 — Haplotypes inferred by fastPHASE using CanMap genotypes. Ninety-three haplotypes with 5 or more chromosomes are listed. Alleles are color-coded relative to Haplotype 55 (Hap55), the most common haplotype identified, with matching alleles colored blue and differences colored red. Ranges in haplotype frequency (or chromosome sum, right-most column) are color-coded from blue to red, to represent low thru high values, respectively. Among extreme brachycephalic breeds, only 6 haplotypes were inferred (a haplotype unique to one Boston Terrier was omitted from the table above): Haplotypes 51, 55, 56, 65, 130, and 134. Commonality among the six haplotypes spans a 190 kb interval, from markers CFA32.8152258-CFA32.8342370. Notably, this interval extends across BMP3 and PRKG2. (XLS) [file pgen.1002849.s012.xls]

## Sheet: Final  Table
	Position\ Haplotype	55	65	130	51	56	134	4	167	41	123	174	1	54	64	104	161	90	18	63	31	110	129	111	22	114	39	119	147	137	166	5	84	158	186	192	42	92	127	43	47	99	196	17	89	109	115	200	133
	8152258	A	A	C	A	A	C	A	C	A	C	C	A	A	A	C	C	C	A	A	A	C	C	C	A	C	A	C	C	C	C	A	C	C	C	C	A	C	C	A	A	C	C	A	C	C	C	C	C
	8156529	C	C	C	C	C	C	C	G	C	C	G	C	C	C	C	C	C	C	C	C	C	C	C	C	C	C	C	C	C	G	C	C	C	G	G	C	C	C	C	C	C	G	C	C	C	C	G	C
	8193460	T	T	T	T	T	T	T	T	T	T	T	T	T	T	T	A	T	T	T	T	T	T	T	T	T	T	T	A	A	T	T	T	A	T	T	T	T	T	T	T	T	T	T	T	T	T	T	T
	8195052	A	A	A	A	A	A	G	G	A	A	G	G	A	A	G	A	G	G	A	G	G	A	G	G	G	A	A	G	G	G	G	G	A	G	A	A	G	A	A	A	G	A	G	G	G	G	A	A
	8272873	G	G	G	G	G	G	A	G	G	G	G	A	G	G	G	G	G	G	G	G	G	G	G	G	G	G	G	G	G	G	A	G	G	G	G	G	G	G	G	G	G	G	G	G	G	G	G	G
	8342370	A	A	A	G	A	A	G	G	G	G	G	G	A	A	G	G	G	G	A	A	A	G	A	A	A	G	G	G	G	G	G	G	G	A	G	G	G	G	G	G	G	G	G	G	A	A	A	A
	8364054	A	A	A	G	A	A	A	A	A	A	G	A	A	A	G	G	A	A	A	G	A	G	A	A	G	A	A	G	A	A	A	A	G	G	A	A	A	G	A	G	G	G	A	A	A	G	G	A
	8384767	C	T	C	T	C	T	T	T	T	T	T	C	C	T	T	T	T	T	T	T	T	T	T	C	T	T	T	T	T	T	T	C	C	T	C	T	T	T	T	T	T	T	T	T	T	T	T	T
	8398598	G	G	G	G	G	G	G	G	G	G	G	A	G	G	G	G	G	G	G	G	G	G	G	A	G	G	A	G	G	G	G	A	A	G	G	G	G	G	G	G	G	G	G	G	G	G	G	G
	8400497	A	G	A	G	A	G	G	G	G	G	G	A	A	G	G	A	G	G	G	G	G	G	G	A	G	A	A	G	G	G	G	A	G	A	A	G	G	A	G	A	A	A	G	G	G	G	G	G
	8536293	C	C	C	C	C	C	C	C	C	C	C	C	C	C	T	T	C	T	C	C	C	C	T	C	C	C	C	T	C	C	C	C	T	C	C	C	T	C	T	C	T	C	C	C	C	C	C	C
	8573675	G	A	G	A	A	A	G	G	G	G	A	G	G	G	G	G	G	G	G	A	A	G	G	G	G	A	G	G	G	G	G	G	G	A	G	A	G	G	G	A	G	G	G	G	G	G	G	G
PC1 Rank	8609054	G	C	G	C	C	C	C	G	G	G	C	C	C	G	G	C	G	C	C	C	C	G	C	C	C	C	C	C	C	C	G	C	C	G	G	C	C	C	C	C	C	C	G	C	G	G	G	G
1	PUG	1
2	PEKE	0.458333	0.208333	0.125	0.0416667	0.0833333	0.0833333
3	FBUL	1
4	BRUS	0.857143			0.0714286	0.0714286
5	BOST	0.916667
6	SHIH	0.15	0.25		0.15							0.35
7	BULD	1
8	CHIH	0.111111		0.0555556				0.0555556	0.0555556	0.111111								0.0555556		0.166667											0.0555556
9	BOX-							0.0833333		0.0416667			0.0833333																			0.458333		0.0833333
10	CKCS											0.625			0.0416667						0.25
11	POM-	0.0833333	0.0833333			0.0416667								0.666667
12	NOWT	0.35				0.05		0.5
13	MAST	0.0416667							0.0416667		0.208333								0.0833333								0.0416667								0.0416667					0.0416667	0.125
14	TPOO									0.583333					0.0833333																										0.0416667
15	CHOW																	0.0833333																												0.125	0.166667	0.0833333
16	CAIR							0.208333	0.0833333	0.0416667			0.0833333						0.25																		0.0833333
17	WHWT							0.708333	0.0416667
18	STBD		0.0416667	0.0416667												0.0416667																									0.125								0.0416667
19	SHAR	0.0833333							0.0416667		0.0416667					0.0416667																														0.0416667	0.0833333
20	JACK	0.291667						0.0416667											0.0416667	0.0833333					0.0416667								0.208333			0.0416667
21	ROTT														0.0416667	0.666667								0.0416667							0.0833333
22	AUST	0.0833333						0.0416667					0.291667														0.0833333							0.0416667			0.166667					0.166667
23	ITGY						0.0416667	0.25			0.0416667																					0.0833333													0.0833333
24	PEMB	0.416667	0.0416667			0.0416667				0.0416667	0.0416667											0.375			0.0416667
25	BEAG	0.05																0.05												0.1	0.1
26	NEWF									0.0833333					0.0416667	0.0416667			0.0416667																				0.0416667					0.0416667
27	OES-		0.166667							0.0833333													0.0416667		0.375
28	SAMO																						0.0833333			0.0833333																				0.0833333	0.166667
29	ACKR	0.0833333													0.0416667			0.0416667					0.0416667															0.0416667	0.416667		0.0416667		0.0416667		0.0833333
30	BASS								0.272727	0.0909091		0.0909091							0.181818
31	DACH							0.333333	0.0416667				0.125																	0.0416667	0.0416667																	0.0416667
32	BMD-		0.272727															0.0454545		0.0454545																													0.272727
33	BORD		0.0416667		0.0416667				0.0416667	0.125	0.0416667				0.0416667							0.0416667						0.0416667									0.125	0.0416667			0.0416667			0.166667	0.0833333
34	LAB-						0.0416667		0.166667									0.0416667				0.416667				0.0416667
35	ECKR								0.5	0.0833333																													0.0833333
36	GSNZ																				0.75			0.166667
37	ESSP		0.0454545				0.0454545			0.0909091					0.0454545			0.227273		0.0909091		0.0454545																0.136364							0.0454545
38	GOLD								0.125	0.0833333					0.166667			0.0833333		0.0416667														0.125						0.0833333
39	AMAL									0.05					0.15	0.1							0.55
40	WHIP							0.0416667				0.0416667	0.166667													0.0416667					0.0416667											0.0416667
41	DANE							0.166667				0.375					0.0416667																	0.0416667
42	HUSK															0.375							0.166667			0.0416667																					0.0833333
43	KUVZ	0.0416667	0.125				0.0416667								0.0833333			0.0416667		0.0833333																					0.0416667							0.0416667
44	SSNZ	0.318182																								0.0454545							0.318182
45	GSHP							0.0454545			0.363636																							0.318182															0.0909091
46	SPOO								0.125					0.0416667		0.0416667	0.125			0.0416667					0.291667		0.0416667				0.0833333															0.0833333
47	BRIA	0.0416667	0.166667						0.375	0.0416667					0.166667											0.0416667	0.0416667
48	AUSS	0.0416667			0.0833333				0.166667		0.0833333							0.0833333					0.0416667				0.208333										0.0416667				0.0416667			0.0416667
49	BULT												0.833333					0.166667
50	AFGH																		0.125
51	GSD-		0.0416667						0.0416667	0.208333		0.0416667																		0.375							0.0416667							0.0416667	0.0416667
52	IBIZ								0.0909091		0.136364	0.0454545						0.0454545					0.0909091								0.0909091		0.0454545											0.0909091	0.0909091				0.0454545
53	SSHP													0.0416667												0.416667		0.375
54	DOBP							0.291667		0.0833333			0.0416667																			0.0416667			0.458333
55	SCOT	0.333333												0.666667
56	IWOF																0.115385							0.115385					0.461538	0.0384615																0.0384615
57	BLDH											0.111111																															0.333333
58	GREY											0.0416667				0.125	0.0833333														0.0416667							0.125
59	DEER																0.708333												0.208333
60	SALU	0.0833333								0.0416667										0.0416667						0.0416667														0.291667		0.0416667		0.0416667
61	COLL																					0.125					0.208333	0.291667									0.0416667
62	BORZ								0.0416667	0.208333	0.0833333				0.0416667	0.0416667		0.0416667		0.0416667				0.208333																0.0416667			0.0416667
??	AESK										0.0714286																								0.0714286													0.214286
??	AKIT									0.0416667
??	BRIT							0.0416667	0.0833333	0.208333		0.125		0.0416667	0.0416667	0.0416667		0.125																	0.0416667									0.0416667	0.0416667
??	BSJI								0.0416667	0.0416667													0.0416667
??	BULM									0.0416667	0.458333				0.0416667				0.291667	0.0416667
??	CARD	0.208333							0.0833333					0.125		0.0416667									0.0416667		0.0833333			0.0416667	0.0833333							0.0833333
??	FCR-								0.291667						0.208333			0.125		0.0833333																										0.0416667		0.0416667
??	GLEN	0.166667															0.125		0.0833333
??	HAVA		0.0909091						0.0454545											0.363636				0.0454545													0.0454545	0.0909091		0.0454545			0.181818
??	IWSP		0.0833333							0.0833333																										0.541667
??	MBLT							0.0416667					0.583333					0.0833333
??	MPIN	0.0416667						0.0416667					0.0416667				0.0416667	0.0416667															0.0416667									0.0833333
??	PAPI									0.0416667					0.125					0.0416667																		0.0416667	0.0416667		0.0416667	0.0416667				0.0833333	0.0416667	0.125
??	PBGV							0.0416667	0.0833333		0.375															0.0416667				0.0416667	0.0416667
??	PTWD	0.0416667	0.0416667	0.125											0.208333									0.25
??	STAF	0.458333		0.208333
??	SUSX	0.125				0.125
??	YORK		0.1875														0.0625																									0.1875
		186	42	13	8	7	6	68	62	59	45	42	39	38	37	37	31	29	26	26	24	24	22	20	19	18	17	17	17	15	15	14	14	14	14	14	13	13	13	12	12	12	12	11	11	11	11	11	10
																																x
[truncated: 45 more columns]

## Sheet: FInal Table Transposed
														PC1 Rank	1	2	3	4	5	6	7	8	9	10	11	12	13	14	15	16	17	18	19	20	21	22	23	24	25	26	27	28	29	30	31	32	33	34	35
Haplotype	8152258	8156529	8193460	8195052	8272873	8342370	8364054	8384767	8398598	8400497	8536293	8573675	8609054	Breed	PUG	PEKE	FBUL	BRUS	BOST	SHIH	BULD	CHIH	BOX-	CKCS	POM-	NOWT	MAST	TPOO	CHOW	CAIR	WHWT	STBD	SHAR	JACK	ROTT	AUST	ITGY	PEMB	BEAG	NEWF	OES-	SAMO	ACKR	BASS	DACH	BMD-	BORD	LAB-	ECKR
55	1	2	2	2	2	1	2	1	2	1	2	2	2		1	0.458333	1	0.857143	0.916667	0.15	1	0.111111			0.0833333	0.35	0.0416667						0.0833333	0.291667		0.0833333		0.416667	0.05				0.0833333
65	1	2	2	2	2	1	2	2	2	2	2	1	1			0.208333				0.25					0.0833333							0.0416667						0.0416667			0.166667					0.272727	0.0416667
130	2	2	2	2	2	1	2	1	2	1	2	2	2			0.125						0.0555556										0.0416667
51	1	2	2	2	2	2	1	2	2	2	2	1	1			0.0416667		0.0714286		0.15																											0.0416667
56	1	2	2	2	2	1	2	1	2	1	2	1	1			0.0833333		0.0714286							0.0416667	0.05												0.0416667
134	2	2	2	2	2	1	2	2	2	2	2	1	1			0.0833333																					0.0416667											0.0416667
4	1	2	2	1	1	2	2	2	2	2	2	2	1									0.0555556	0.0833333			0.5				0.208333	0.708333			0.0416667		0.0416667	0.25								0.333333
167	2	1	2	1	2	2	2	2	2	2	2	2	2									0.0555556					0.0416667			0.0833333	0.0416667		0.0416667											0.272727	0.0416667		0.0416667	0.166667	0.5
41	1	2	2	2	2	2	2	2	2	2	2	2	2									0.111111	0.0416667					0.583333		0.0416667								0.0416667		0.0833333	0.0833333			0.0909091			0.125		0.0833333
123	2	2	2	2	2	2	2	2	2	2	2	2	2														0.208333						0.0416667				0.0416667	0.0416667									0.0416667
174	2	1	2	1	2	2	1	2	2	2	2	1	1							0.35				0.625																				0.0909091
1	1	2	2	1	1	2	2	1	1	1	2	2	1										0.0833333							0.0833333						0.291667									0.125
54	1	2	2	2	2	1	2	1	2	1	2	2	1												0.666667
64	1	2	2	2	2	1	2	2	2	2	2	2	2											0.0416667				0.0833333							0.0416667					0.0416667			0.0416667				0.0416667
104	2	2	2	1	2	2	1	2	2	2	1	2	2																			0.0416667	0.0416667		0.666667					0.0416667
161	2	2	1	2	2	2	1	2	2	1	1	2	1
90	2	2	2	1	2	2	2	2	2	2	2	2	2									0.0555556							0.0833333										0.05				0.0416667			0.0454545		0.0416667
18	1	2	2	1	2	2	2	2	2	2	1	2	1														0.0833333			0.25				0.0416667						0.0416667				0.181818
63	1	2	2	2	2	1	2	2	2	2	2	2	1									0.166667												0.0833333												0.0454545
31	1	2	2	1	2	1	1	2	2	2	2	1	1											0.25
110	2	2	2	1	2	1	2	2	2	2	2	1	1																									0.375									0.0416667	0.416667
129	2	2	2	2	2	2	1	2	2	2	2	2	2																												0.0416667	0.0833333	0.0416667
111	2	2	2	1	2	1	2	2	2	2	1	2	1																						0.0416667
22	1	2	2	1	2	1	2	1	1	1	2	2	1																					0.0416667				0.0416667			0.375
114	2	2	2	1	2	1	1	2	2	2	2	2	1																													0.0833333						0.0416667
39	1	2	2	2	2	2	2	2	2	1	2	1	1														0.0416667									0.0833333
119	2	2	2	2	2	2	2	2	1	1	2	2	1																																		0.0416667
147	2	2	1	1	2	2	1	2	2	2	1	2	1
137	2	2	1	1	2	2	2	2	2	2	2	2	1																										0.1						0.0416667
166	2	1	2	1	2	2	2	2	2	2	2	2	1									0.0555556													0.0833333				0.1						0.0416667
5	1	2	2	1	1	2	2	2	2	2	2	2	2										0.458333														0.0833333
84	2	2	2	1	2	2	2	1	1	1	2	2	1																					0.208333
158	2	2	1	2	2	2	1	1	1	2	1	2	1										0.0833333													0.0416667
186	2	1	2	1	2	1	1	2	2	1	2	1	2														0.0416667
192	2	1	2	2	2	2	2	1	2	1	2	2	2																					0.0416667
42	1	2	2	2	2	2	2	2	2	2	2	1	1																	0.0833333						0.166667											0.125
92	2	2	2	1	2	2	2	2	2	2	1	2	1																														0.0416667				0.0416667
127	2	2	2	2	2	2	1	2	2	1	2	2	1																											0.0416667			0.416667						0.0833333
43	1	2	2	2	2	2	2	2	2	2	1	2	1														0.0416667
47	1	2	2	2	2	2	1	2	2	1	2	1	1														0.125	0.0416667				0.125											0.0416667				0.0416667
99	2	2	2	1	2	2	1	2	2	1	1	2	1																							0.166667
196	2	1	2	2	2	2	1	2	2	1	2	2	1																														0.0416667
17	1	2	2	1	2	2	2	2	2	2	2	2	2																											0.0416667							0.166667
89	2	2	2	1	2	2	2	2	2	2	2	2	1																								0.0833333						0.0833333				0.0833333
109	2	2	2	1	2	1	2	2	2	2	2	2	2																0.125				0.0416667									0.0833333
115	2	2	2	1	2	1	1	2	2	2	2	2	2																0.166667				0.0833333									0.166667
200	2	1	2	2	2	1	1	2	2	2	2	2	2																0.0833333																0.0416667
133	2	2	2	2	2	1	2	2	2	2	2	2	2																			0.0416667														0.272727
162	2	2	1	2	2	2	1	2	2	1	1	2	2
171	2	1	2	1	2	2	1	2	2	1	2	2	1																										0.05
197	2	1	2	2	2	2	1	2	2	1	1	2	1														0.208333
2	1	2	2	1	1	2	2	1	1	1	2	1	1																								0.333333								0.0416667
49	1	2	2	2	2	2	1	2	2	2	2	2	1																											0.0416667
88	2	2	2	1	2	2	2	2	2	1	1	2	2																											0.291667
91	2	2	2	1	2	2	2	2	2	2	2	1	2																										0.05
95	2	2	2	1	2	2	1	1	1	2	1	2	2																			0.375
170	2	1	2	1	2	2	2	2	2	2	1	2	2															0.0416667																0.272727
179	2	1	2	1	2	1	2	2	2	1	1	2	1
181	2	1	2	1	2	1	2	2	2	2	2	2	2							0.1				0.0416667									0.0416667	0.0416667
194	2	1	2	2	2	2	2	2	2	2	2	2	2															0.0416667				0.0416667												0.0909091				0.0416667
16	1	2	2	1	2	2	2	2	2	2	2	2	1																		0.0416667								0.15
26	1	2	2	1	2	1	2	2	2	1	2	1	1																								0.0416667		0.05						0.0416667
40	1	2	2	2	2	2	2	2	2	2	2	2	1													0.05		0.0416667
45	1	2	2	2	2	2	1	2	2	1	2	2	1															0.0416667				0.0416667															0.0416667		0.0833333
60	1	2	2	2	2	1	2	1	2	1	1	1	2
74	1	2	1	1	2	2	2	2	2	2	2	2	2															0.0416667											0.1
94	2	2	2	1	2	2	1	1	1	2	1	2	1																			0.0416667
112	2	2	2	1	2	1	2	2	2	2	1	2	2																0.0416667				0.0416667		0.166667
117	2	2	2	2	1	2	2	2	2	2	2	1	1															0.0416667			0.0416667
120	2	2	2	2	2	2	2	2	2	1	2	2	2									0.0555556																		0.208333
12	1	2	2	1	1	1	2	2	2	2	2	1	2																																	0.0454545		0.166667
138	2	2	1	1	2	2	2	2	2	2	2	2	2										0.0416667														0.0416667
155	2	2	1	1	2	1	1	2	2	2	1	2	2																				0.166667
172	2	1	2	1	2	2	1	2	2	1	1	2	1																					0.0416667
187	2	1	2	1	2	1	1	2	2	1	1	2	1									0.0555556
201	2	1	2	2	2	1	1	2	2	2	2	1	2									0.0555556																								0.0454545
7	1	2	2	1	1	2	2	2	2	2	2	1	2										0.166667						0.0416667
11	1	2	2	1	1	2	1	2	2	1	1	2	1																					0.0416667
69	1	2	2	2	2	1	1	2	2	2	2	2	2																																				0.0833333
71	1	2	2	2	2	1	1	2	2	2	1	2	2
73	1	2	1	1	2	2	2	2	2	2	2	2	1																										0.1
83	1	2	1	2	2	1	1	1	2	2	2	2	2																0.0416667
102	2	2	2	1	2	2	1	2	2	2	2	1	1									0.111111			0.0416667
121	2	2	2	2	2	2	2	2	2	1	2	1	1
153	2	2	1	1	2	1	1	2	2	2	2	2	2																				0.125									0.166667
159	2	2	1	2	2	2	1	1	2	2	1	2	2										0.0416667
195	2	1	2	2	2	2	2	2	2	2	1	2	1														0.0416667			0.208333
101	2	2	2	1	2	2	1	2	2	2	2	2	2																0.0416667										0.05
118	2	2	2	2	2	2	2	1	2	1	2	2	2
132	2	2	2	2	2	1	2	2	2	2	2	2	1																																	0.181818
145	2	2	1	1	2	2	1	2	2	1	1	2	2
156	2	2	1	2	2	2	2	2	2	2	2	1	2														0.125
														N	12	12	12	7	6	10	11	9	12	12	12	10	12	12	12	12	12	12	12	12	12	12	12	12	10	12	12	6	12	11	12	11	12	12	6
[truncated: 46 more columns]
