# Supplementary material for: Variation of BMP3 Contributes to Dog Breed Skull Diversity
Source: PLoS Genet. 2012 Aug 2;8(8):e1002849. doi: 10.1371/journal.pgen.1002849 (PMC3410846; doi:10.1371/journal.pgen.1002849)
Supplement: Table S7 — Genetic variants discovered via alignment of whole-genome sequencing reads to the 190 kb critical interval (CFA32 markers 8152258–8342370) defined by CanMap haplotype sharing among brachycephalic breeds. Positions correspond to the CanFam2 assembly. Genotypes with quality thresholds ≤8 were reset to “0”. Green shading highlights criteria used for filtering variants. A priori knowledge indicated that causal variant(s) at the CFA32 locus must be located within a critical interval defined by allelic agreement between the Bulldog and Pekingese that were used for sequencing. As such, we reduced our critical interval to variants falling between CFA32 markers 8152258–8237937. In addition to meeting this criterion, variants earmarked “TRUE” under the column “Of potential interest” met one or more of the following criteria: 1) location within or 20 bp adjacent to an exon, 2) phastCons4way score ≥0.7, or 3) an association score (omitting Scottish terriers, see Materials and Methods) falling within the smallest 5% of P-values. In total, 48 variants met criteria listed above, including the missense mutation of BMP3 at position 8,196,098 (indicated by boldface). (XLSX) [file pgen.1002849.s013.xlsx]

## Sheet: manuscript table
	Breeds Sequenced												Inclusion Criteria
Base position (CanFam2)	Pekingese	Bulldog	Chihuahua	Mastiff	Toy Poodle	Chow Chow	Beagle	Great Dane	Siberian Husky	Scottish Terrier	Saluki		5' UTR	CDS	3' UTR	W/in 20 bp of an exon	CDS mutation type	phastCons4way Score	Association (P-value; omitting Scottish Terrier)	Of potential interest
8053223	11	22	22	22	22	12	22	0	22	22	0		FALSE	FALSE	FALSE	FALSE		NA	0.1728	FALSE
8053386	11	11	11	11	11	11	11	11	11	11	12		FALSE	FALSE	FALSE	FALSE		NA	0.1517	FALSE
8053632	11	22	22	22	0	12	22	22	22	22	11		FALSE	FALSE	FALSE	FALSE		0.00431496	0.8629	FALSE
8053845	0	11	11	11	12	11	11	11	11	11	11		FALSE	FALSE	FALSE	FALSE		0.328362	0.9358	FALSE
8054362	0	11	11	11	12	11	11	11	11	11	11		FALSE	FALSE	FALSE	FALSE		0.0614173	0.9358	FALSE
8054440	11	22	22	22	12	12	22	12	22	22	12		FALSE	FALSE	FALSE	FALSE		0.0614173	0.6565	FALSE
8054604	0	11	11	11	12	11	11	11	11	11	11		FALSE	FALSE	FALSE	FALSE		0.0826378	0.9358	FALSE
8054633	0	11	11	11	12	12	11	11	11	11	22		FALSE	FALSE	FALSE	FALSE		0.0104882	0.2047	FALSE
8054641	0	11	11	11	12	12	0	22	11	11	22		FALSE	FALSE	FALSE	FALSE		0.00624409	0.05927	FALSE
8054687	11	11	11	11	11	12	11	11	11	11	22		FALSE	FALSE	FALSE	FALSE		0.28211	0.1587	FALSE
8055145	11	11	11	11	11	12	11	11	11	11	0		FALSE	FALSE	FALSE	FALSE		0.172646	0.757	FALSE
8055455	11	22	22	22	12	12	22	12	22	22	11		FALSE	FALSE	FALSE	FALSE		0.0209606	0.889	FALSE
8055463	11	11	11	11	11	11	11	11	11	11	12		FALSE	FALSE	FALSE	FALSE		0.0257008	0.1517	FALSE
8055762	11	11	11	11	11	12	11	11	11	11	0		FALSE	FALSE	FALSE	FALSE		0.0209606	0.757	FALSE
8056349	11	11	11	11	11	0	11	11	11	11	0		FALSE	FALSE	FALSE	FALSE		NA	NA	FALSE
8056358	11	11	11	11	11	0	11	11	11	11	0		FALSE	FALSE	FALSE	FALSE		NA	NA	FALSE
8057211	0	12	22	22	12	11	22	12	22	22	11		FALSE	FALSE	FALSE	FALSE		0.0309055	0.5062	FALSE
8057733	11	11	11	11	11	11	11	12	11	11	11		FALSE	FALSE	FALSE	FALSE		0.143898	0.4154	FALSE
8057855	11	0	22	22	12	12	22	12	22	22	11		FALSE	FALSE	FALSE	FALSE		0.115118	0.8156	FALSE
8058028	11	22	22	22	12	12	22	22	22	22	11		FALSE	FALSE	FALSE	FALSE		0.437449	0.8708	FALSE
8058212	11	22	22	22	0	0	22	22	22	22	11		FALSE	FALSE	FALSE	FALSE		0.0172677	0.8513	FALSE
8058904	0	11	11	11	12	12	11	0	11	11	11		FALSE	FALSE	FALSE	FALSE		0.0537953	0.9752	FALSE
8059235	11	22	22	22	12	22	22	12	22	22	12		FALSE	FALSE	FALSE	FALSE		0.0213858	0.615	FALSE
8059370	11	22	22	22	12	0	22	12	22	22	11		FALSE	FALSE	FALSE	FALSE		0.00534646	0.9088	FALSE
8059643	0	12	11	11	12	11	11	12	11	11	11		FALSE	FALSE	FALSE	FALSE		0.160394	0.5024	FALSE
8059982	0	11	11	11	12	11	11	11	11	11	11		FALSE	FALSE	FALSE	FALSE		0.128315	0.9358	FALSE
8060124	12	11	11	11	12	12	11	12	11	11	22		FALSE	FALSE	FALSE	FALSE		0.0481181	0.3395	FALSE
8060127	12	11	11	11	12	11	11	12	11	11	11		FALSE	FALSE	FALSE	FALSE		0.0160394	0.6114	FALSE
8060323	11	22	22	22	12	22	22	0	22	22	0		FALSE	FALSE	FALSE	FALSE		0.00769291	0.1689	FALSE
8060564	11	11	11	11	11	11	11	11	11	11	12		FALSE	FALSE	FALSE	FALSE		0.415417	0.1517	FALSE
8060729	11	22	22	22	12	22	22	22	22	22	22		FALSE	FALSE	FALSE	FALSE		0.0153858	0.09537	FALSE
8060739	11	22	22	22	12	22	22	12	22	22	22		FALSE	FALSE	FALSE	FALSE		0.0307717	0.2457	FALSE
8060916	11	11	11	11	11	11	11	12	11	0	11		FALSE	FALSE	FALSE	FALSE		0.0153858	0.4154	FALSE
8061053	11	11	11	11	11	11	11	12	11	11	11		FALSE	FALSE	FALSE	FALSE		0.092315	0.4154	FALSE
8061124	11	11	11	11	11	11	11	12	11	11	11		FALSE	FALSE	FALSE	FALSE		0	0.4154	FALSE
8061252	11	11	11	11	11	11	11	0	11	11	0		FALSE	FALSE	FALSE	FALSE		0.127803	NA	FALSE
8061274	11	11	11	11	11	11	11	0	11	11	11		FALSE	FALSE	FALSE	FALSE		0.0355827	NA	FALSE
8061320	11	11	11	0	11	11	11	12	11	11	11		FALSE	FALSE	FALSE	FALSE		0.0663228	0.4416	FALSE
8061484	11	11	11	11	11	11	11	11	11	11	12		FALSE	FALSE	FALSE	FALSE		0.0278976	0.1517	FALSE
8061524	11	11	11	11	11	11	11	12	11	11	11		FALSE	FALSE	FALSE	FALSE		0.254606	0.4154	FALSE
8061683	0	11	11	11	12	11	11	12	11	11	12		FALSE	FALSE	FALSE	FALSE		0.00868504	0.1461	FALSE
8061684	11	11	11	11	11	11	11	11	11	11	12		FALSE	FALSE	FALSE	FALSE		0.0163701	0.1517	FALSE
8061798	0	11	0	0	12	12	11	12	11	11	22		FALSE	FALSE	FALSE	FALSE		0.00484252	0.2156	FALSE
8062154	0	11	11	11	11	12	11	11	11	11	12		FALSE	FALSE	FALSE	FALSE		NA	0.3019	FALSE
8062441	0	11	11	11	12	12	11	11	11	11	12		FALSE	FALSE	FALSE	FALSE		0.0912598	0.3991	FALSE
8062716	11	22	22	22	12	11	22	22	22	22	12		FALSE	FALSE	FALSE	FALSE		0.00886614	0.5345	FALSE
8062735	0	11	11	11	12	22	11	11	11	11	11		FALSE	FALSE	FALSE	FALSE		0.0363307	0.9259	FALSE
8062833	11	22	22	22	12	12	22	12	0	22	11		FALSE	FALSE	FALSE	FALSE		0.00886614	0.6985	FALSE
8063022	11	22	22	22	12	22	22	12	22	22	22		FALSE	FALSE	FALSE	FALSE		0.0157323	0.2457	FALSE
8063070	11	11	11	11	11	22	11	11	11	11	22		FALSE	FALSE	FALSE	FALSE		0.310976	0.2465	FALSE
8063299	11	11	11	11	11	11	11	11	11	11	12		FALSE	FALSE	FALSE	FALSE		0.0466299	0.1517	FALSE
8063439	0	11	11	11	11	12	11	11	11	11	12		FALSE	FALSE	FALSE	FALSE		0.137953	0.3019	FALSE
8063744	11	22	22	22	12	12	22	12	22	22	11		FALSE	FALSE	FALSE	FALSE		0.0172441	0.889	FALSE
8063825	11	11	11	11	11	12	11	11	11	11	11		FALSE	FALSE	FALSE	FALSE		0	0.89	FALSE
8063875	11	22	22	22	12	12	22	22	22	22	0		FALSE	FALSE	FALSE	FALSE		0.0114961	0.1847	FALSE
8064115	11	11	11	11	11	0	11	11	11	11	11		FALSE	FALSE	FALSE	FALSE		0.287402	NA	FALSE
8064660	11	11	11	0	11	11	11	11	11	11	12		FALSE	FALSE	FALSE	FALSE		0.0106457	0.1765	FALSE
8064829	11	11	11	11	11	11	11	11	11	11	12		FALSE	FALSE	FALSE	FALSE		0.031937	0.1517	FALSE
8065046	0	11	0	11	12	11	11	11	11	11	11		FALSE	FALSE	FALSE	FALSE		0.00579528	0.7998	FALSE
8065360	11	22	22	22	12	11	22	12	22	22	11		FALSE	FALSE	FALSE	FALSE		0	0.8629	FALSE
8065628	11	11	11	11	11	11	11	12	11	11	11		FALSE	FALSE	FALSE	FALSE		0.0195591	0.4154	FALSE
8065644	11	22	22	22	12	11	22	12	22	22	11		FALSE	FALSE	FALSE	FALSE		0.0195591	0.8629	FALSE
8065789	11	11	11	11	11	12	11	11	11	11	11		FALSE	FALSE	FALSE	FALSE		0.0717165	0.89	FALSE
8066242	11	11	11	11	11	12	11	11	11	11	11		FALSE	FALSE	FALSE	FALSE		0.0244567	0.89	FALSE
8066559	11	22	22	22	12	22	22	22	22	22	22		FALSE	FALSE	FALSE	FALSE		0.173016	0.09537	FALSE
8066809	11	11	11	11	11	12	11	11	11	11	11		FALSE	FALSE	FALSE	FALSE		0.001	0.89	FALSE
8066893	11	22	22	22	12	11	22	12	22	22	11		FALSE	FALSE	FALSE	FALSE		0.126102	0.8629	FALSE
8067276	11	22	22	22	12	11	22	0	22	22	12		FALSE	FALSE	FALSE	FALSE		0.139465	0.6752	FALSE
8067325	11	12	22	22	12	11	22	12	22	22	12		FALSE	FALSE	FALSE	FALSE		0	0.4061	FALSE
8067655	11	12	22	22	12	0	22	22	22	22	12		FALSE	FALSE	FALSE	FALSE		0.0464882	0.1613	FALSE
8067891	11	11	11	0	11	11	11	11	11	0	11		FALSE	FALSE	FALSE	FALSE		0	NA	FALSE
8067992	11	22	22	22	12	22	22	22	22	22	22		FALSE	FALSE	FALSE	FALSE		0.185953	0.09537	FALSE
8068233	0	11	11	11	12	11	11	11	11	11	11		FALSE	FALSE	FALSE	FALSE		0.798047	0.9358	FALSE
8068627	11	22	22	22	12	11	22	22	22	22	12		FALSE	FALSE	FALSE	FALSE		0.001	0.5345	FALSE
8068794	11	0	22	11	12	11	12	12	22	11	11		FALSE	FALSE	FALSE	FALSE		0.0244331	0.8852	FALSE
8068820	11	22	22	22	12	0	22	12	22	22	11		FALSE	FALSE	FALSE	FALSE		NA	0.9088	FALSE
8069161	0	11	11	11	12	0	11	12	11	11	22		FALSE	FALSE	FALSE	FALSE		0.00448819	0.1015	FALSE
8069184	0	11	11	11	12	0	11	12	11	11	22		FALSE	FALSE	FALSE	FALSE		0.00224409	0.1015	FALSE
8069201	11	11	11	11	11	11	11	11	11	11	12		FALSE	FALSE	FALSE	FALSE		0	0.1517	FALSE
8069719	11	22	22	22	12	11	22	12	22	22	12		FALSE	FALSE	FALSE	FALSE		NA	0.7465	FALSE
8070001	0	11	11	11	12	12	11	11	11	11	0		FALSE	FALSE	FALSE	FALSE		NA	0.8642	FALSE
8070508	11	22	22	22	22	22	22	22	22	22	22		FALSE	FALSE	FALSE	FALSE		0.0544252	0.05855	FALSE
8070736	11	11	11	11	11	12	11	11	11	11	12		FALSE	FALSE	FALSE	FALSE		0.0612283	0.2465	FALSE
8071375	11	11	11	0	11	12	11	12	0	11	12		FALSE	FALSE	FALSE	FALSE		0.0329449	0.06035	FALSE
8071503	11	11	11	11	11	11	11	11	11	11	12		FALSE	FALSE	FALSE	FALSE		0.306291	0.1517	FALSE
8071547	11	22	22	22	12	12	22	12	22	22	22		FALSE	FALSE	FALSE	FALSE		0.002	0.2816	FALSE
8071872	0	11	11	11	12	11	11	11	11	11	11		FALSE	FALSE	FALSE	FALSE		0.141252	0.9358	FALSE
8072005	11	11	11	11	11	11	11	11	11	11	11		FALSE	FALSE	FALSE	FALSE		NA	NA	FALSE
8072163	0	0	22	0	22	0	22	22	0	0	22		FALSE	FALSE	FALSE	FALSE		NA	NA	FALSE
8072167	0	0	22	0	22	0	22	22	0	0	22		FALSE	FALSE	FALSE	FALSE		NA	NA	FALSE
8072177	0	0	22	0	22	0	0	22	0	0	22		FALSE	FALSE	FALSE	FALSE		NA	NA	FALSE
8072297	11	0	11	11	0	11	0	0	0	0	11		FALSE	FALSE	FALSE	FALSE		NA	NA	FALSE
8072299	11	0	11	11	0	11	0	0	0	0	11		FALSE	FALSE	FALSE	FALSE		NA	NA	FALSE
8072307	11	0	11	11	0	11	0	0	0	0	11		FALSE	FALSE	FALSE	FALSE		NA	NA	FALSE
8072815	11	11	22	11	12	11	0	11	11	11	11		FALSE	FALSE	FALSE	FALSE		NA	0.507	FALSE
8073071	11	11	11	11	11	11	11	11	11	11	11		FALSE	FALSE	FALSE	FALSE		NA	NA	FALSE
8073085	11	11	11	11	11	11	11	11	11	11	11		FALSE	FALSE	FALSE	FALSE		NA	NA	FALSE
8073210	0	11	11	11	0	12	11	12	11	11	22		FALSE	FALSE	FALSE	FALSE		NA	0.09999	FALSE
8073285	0	11	11	11	11	11	11	11	11	11	11		FALSE	FALSE	FALSE	FALSE		NA	NA	FALSE
8073980	11	11	11	11	11	11	11	11	11	11	11		FALSE	FALSE	FALSE	FALSE		0.0772835	NA	FALSE
8075313	11	11	11	11	11	12	11	11	11	11	12		FALSE	FALSE	FALSE	FALSE		0.0235906	0.2465	FALSE
8075448	0	12	11	11	12	11	11	12	11	11	11		FALSE	FALSE	FALSE	FALSE		0.0471811	0.5024	FALSE
8075861	12	11	11	11	12	12	11	12	11	11	22		FALSE	FALSE	FALSE	FALSE		0.0477874	0.3395	FALSE
8075865	11	11	11	11	11	11	11	11	11	11	12		FALSE	FALSE	FALSE	FALSE		0.142961	0.1517	FALSE
8075973	11	11	11	11	11	12	11	11	11	11	12		FALSE	FALSE	FALSE	FALSE		0.512457	0.2465	FALSE
8076728	11	22	22	22	12	22	22	12	22	22	12		FALSE	FALSE	FALSE	FALSE		0	0.615	FALSE
8076892	11	11	11	11	11	11	11	11	11	11	12		FALSE	FALSE	FALSE	FALSE		0	0.1517	FALSE
8077352	11	11	11	11	11	11	11	11	11	11	11		FALSE	FALSE	FALSE	FALSE		0.145717	NA	FALSE
8077607	0	11	11	11	12	11	11	12	12	11	12		FALSE	FALSE	FALSE	FALSE		0.0223858	0.04468	FALSE
8077671	0	11	11	11	12	11	11	12	12	11	12		FALSE	FALSE	FALSE	FALSE		0.0170394	0.04468	FALSE
8077712	11	22	22	22	12	22	22	12	12	22	12		FALSE	FALSE	FALSE	FALSE		0.0918898	0.8856	FALSE
8077752	11	22	22	22	12	22	22	0	0	22	22		FALSE	FALSE	FALSE	FALSE		0.102583	0.1881	FALSE
8077786	0	11	11	11	12	11	11	0	12	11	11		FALSE	FALSE	FALSE	FALSE		0.0865433	0.535	FALSE
8077968	11	22	22	22	12	22	22	12	12	22	12		FALSE	FALSE	FALSE	FALSE		0.0170394	0.8856	FALSE
8078179	11	22	11	11	11	0	11	12	12	11	22		FALSE	FALSE	FALSE	FALSE		0.001	0.4624	FALSE
8079230	11	11	22	22	12	12	22	11	0	22	12		FALSE	FALSE	FALSE	FALSE		0.0135984	0.5005	FALSE
8079785	11	0	22	22	12	12	22	11	11	22	11		FALSE	FALSE	FALSE	FALSE		0	0.5877	FALSE
8079937	11	11	22	22	12	12	22	11	11	11	11		FALSE	FALSE	FALSE	FALSE		0	0.8956	FALSE
8080103	11	11	22	0	12	12	0	11	11	11	11		FALSE	FALSE	FALSE	FALSE		0.00593701	0.6139	FALSE
8080170	11	22	22	22	12	22	22	12	22	22	22		FALSE	FALSE	FALSE	FALSE		0.742126	0.2457	FALSE
8080197	11	0	11	0	0	12	12	11	11	11	11		FALSE	FALSE	FALSE	FALSE		0.106866	0.8129	FALSE
8080198	11	11	11	22	0	12	12	11	11	11	11		FALSE	FALSE	FALSE	FALSE		0.0890551	0.7317	FALSE
8080930	11	0	11	11	11	0	11	0	0	0	11		FALSE	FALSE	FALSE	FALSE		NA	NA	FALSE
8080947	11	22	11	0	11	11	12	12	12	22	11		FALSE	FALSE	FALSE	FALSE		NA	0.9133	FALSE
8080958	11	11	11	11	11	11	11	11	11	11	11		FALSE	FALSE	FALSE	FALSE		NA	NA	FALSE
8081039	0	11	0	11	12	11	11	12	12	11	11		FALSE	FALSE	FALSE	FALSE		NA	0.5051	FALSE
8081140	11	11	11	11	11	0	11	11	11	11	12		FALSE	FALSE	FALSE	FALSE		NA	0.1724	FALSE
8081242	11	22	22	11	12	0	12	12	12	22	12		FALSE	FALSE	FALSE	FALSE		NA	0.8517	FALSE
8081568	11	0	22	22	12	0	22	0	22	22	11		FALSE	FALSE	FALSE	FALSE		NA	0.7834	FALSE
8081641	11	11	11	22	0	11	12	11	11	11	11		FALSE	FALSE	FALSE	FALSE		NA	0.7759	FALSE
8081654	11	11	11	22	0	11	0	11	11	11	11		FALSE	FALSE	FALSE	FALSE		NA	0.9086	FALSE
8081722	11	11	11	0	11	11	11	11	11	11	11		FALSE	FALSE	FALSE	FALSE		NA	NA	FALSE
8081743	11	11	11	0	11	11	11	11	11	11	11		FALSE	FALSE	FALSE	FALSE		NA	NA	FALSE
8081768	11	11	11	0	11	11	11	11	11	11	11		FALSE	FALSE	FALSE	FALSE		NA	NA	FALSE
8081873	11	11	11	0	11	11	12	11	11	11	11		FALSE	FALSE	FALSE	FALSE		NA	0.6346	FALSE
8081894	11	0	0	0	0	12	0	11	0	22	0		FALSE	FALSE	FALSE	FALSE		NA	0.8315	FALSE
8082105	11	0	0	0	11	0	0	11	0	0	0		FALSE	FALSE	FALSE	FALSE		NA	NA	FALSE
8082142	0	11	11	0	12	11	11	12	11	11	11		FALSE	FALSE	FALSE	FALSE		NA	0.6657	FALSE
8082181	11	22	22	22	12	0	22	12	22	22	22		FALSE	FALSE	FALSE	FALSE		NA	0.2814	FALSE
8082191	0	11	11	11	12	12	11	12	11	11	11		FALSE	FALSE	FALSE	FALSE		NA	0.6948	FALSE
8082254	0	11	11	11	12	0	11	12	11	11	11		FALSE	FALSE	FALSE	FALSE		NA	0.6528	FALSE
8082414	11	11	11	11	11	11	11	11	11	11	11		FALSE	FALSE	FALSE	FALSE		NA	NA	FALSE
8082748	11	12	0	22	0	0	22	12	0	0	0		FALSE	FALSE	FALSE	FALSE		0.017	0.1857	FALSE
8082777	11	12	22	11	12	11	12	12	12	22	12		FALSE	FALSE	FALSE	FALSE		NA	0.7534	FALSE
8082855	0	11	11	11	12	11	11	12	11	11	11		FALSE	FALSE	FALSE	FALSE		NA	0.6235	FALSE
8083263	11	22	22	22	12	12	22	12	22	22	22		FALSE	FALSE	FALSE	FALSE		0.0938268	0.2816	FALSE
8083688	11	22	22	22	12	12	22	12	22	22	22		FALSE	FALSE	FALSE	FALSE		NA	0.2816	FALSE
8083728	11	22	22	11	12	11	12	12	12	22	12		FALSE	FALSE	FALSE	FALSE		NA	0.8099	FALSE
8083784	11	22	0	11	11	11	12	12	12	22	12		FALSE	FALSE	FALSE	FALSE		NA	0.8233	FALSE
8084167	0	11	11	11	12	12	11	12	11	11	11		FALSE	FALSE	FALSE	FALSE		NA	0.6948	FALSE
8084199	11	22	22	22	12	12	22	12	22	22	22		FALSE	FALSE	FALSE	FALSE		NA	0.2816	FALSE
8084324	11	11	11	11	11	11	11	11	11	11	12		FALSE	FALSE	FALSE	FALSE		NA	0.1517	FALSE
8084386	11	11	11	11	11	12	11	11	12	11	12		FALSE	FALSE	FALSE	FALSE		NA	0.1046	FALSE
8084449	11	22	22	11	12	11	12	12	12	22	12		FALSE	FALSE	FALSE	FALSE		NA	0.8099	FALSE
8084483	11	22	0	11	12	11	12	12	12	22	12		FALSE	FALSE	FALSE	FALSE		NA	0.8039	FALSE
8084517	11	11	11	11	11	11	11	11	12	11	11		FALSE	FALSE	FALSE	FALSE		NA	0.4151	FALSE
8084591	11	22	22	22	12	12	22	12	22	22	22		FALSE	FALSE	FALSE	FALSE		NA	0.2816	FALSE
8084691	11	22	22	22	12	12	22	12	22	22	22		FALSE	FALSE	FALSE	FALSE		NA	0.2816	FALSE
8084703	11	11	11	11	11	11	11	11	11	11	11		FALSE	FALSE	FALSE	FALSE		NA	NA	FALSE
8084761	11	22	22	11	12	12	12	12	22	22	22		FALSE	FALSE	FALSE	FALSE		NA	0.4847	FALSE
8084787	11	22	22	22	12	12	22	12	22	22	22		FALSE	FALSE	FALSE	FALSE		NA	0.2816	FALSE
8085395	11	22	22	22	12	12	22	12	22	22	22		FALSE	FALSE	FALSE	FALSE		NA	0.2816	FALSE
8085438	11	0	22	22	12	12	22	12	22	22	22		FALSE	FALSE	FALSE	FALSE		NA	0.1202	FALSE
8085728	11	11	11	11	11	11	11	11	12	11	11		FALSE	FALSE	FALSE	FALSE		0.189882	0.4151	FALSE
8085737	11	12	22	22	12	12	22	12	22	22	22		FALSE	FALSE	FALSE	FALSE		0.0143307	0.08016	FALSE
8085793	11	22	22	22	12	0	22	12	22	22	22		FALSE	FALSE	FALSE	FALSE		NA	0.2814	FALSE
8085924	11	22	22	22	12	12	22	12	22	22	22		FALSE	FALSE	FALSE	FALSE		NA	0.2816	FALSE
8086249	11	22	22	11	12	11	12	12	12	22	12		FALSE	FALSE	FALSE	FALSE		NA	0.8099	FALSE
8086274	11	11	11	0	11	11	12	11	11	11	11		FALSE	FALSE	FALSE	FALSE		NA	0.6346	FALSE
8086328	11	11	11	0	11	11	12	11	11	11	11		FALSE	FALSE	FALSE	FALSE		NA	0.6346	FALSE
8086469	11	11	11	11	11	12	11	11	11	11	12		FALSE	FALSE	FALSE	FALSE		NA	0.2465	FALSE
8086490	11	22	22	22	12	12	22	12	22	22	22		FALSE	FALSE	FALSE	FALSE		NA	0.2816	FALSE
8086683	11	22	22	22	12	12	22	12	12	22	12		FALSE	FALSE	FALSE	FALSE		NA	0.9329	FALSE
8086852	11	22	22	22	12	12	22	12	12	22	12		FALSE	FALSE	FALSE	FALSE		NA	0.9329	FALSE
8087009	11	22	22	0	12	0	0	12	12	22	12		FALSE	FALSE	FALSE	FALSE		NA	0.9039	FALSE
8087035	0	11	11	11	12	22	0	12	12	11	12		FALSE	FALSE	FALSE	FALSE		NA	0.1336	FALSE
8087042	11	11	0	11	12	11	0	11	11	11	11		FALSE	FALSE	FALSE	FALSE		NA	0.946	FALSE
8087243	11	0	22	11	0	11	11	12	11	0	12		FALSE	FALSE	FALSE	FALSE		NA	0.9517	FALSE
8087964	11	22	22	11	0	11	12	12	12	22	12		FALSE	FALSE	FALSE	FALSE		NA	0.8182	FALSE
8088070	11	0	22	11	12	11	12	12	12	22	12		FALSE	FALSE	FALSE	FALSE		NA	0.641	FALSE
8088322	11	11	11	11	11	12	11	11	12	11	12		FALSE	FALSE	FALSE	FALSE		NA	0.1046	FALSE
8088467	11	12	22	11	12	11	12	12	12	22	0		FALSE	FALSE	FALSE	FALSE		NA	0.8599	FALSE
8088538	11	11	0	22	11	12	12	11	11	11	0		FALSE	FALSE	FALSE	FALSE		NA	0.6297	FALSE
8088736	11	12	22	11	12	11	12	12	12	22	12		FALSE	FALSE	FALSE	FALSE		NA	0.7534	FALSE
8088807	11	22	22	11	12	11	12	12	12	22	12		FALSE	FALSE	FALSE	FALSE		NA	0.8099	FALSE
8089032	11	22	22	0	12	11	12	12	12	22	12		FALSE	FALSE	FALSE	FALSE		NA	0.8222	FALSE
8089040	11	22	22	11	12	11	12	12	12	22	12		FALSE	FALSE	FALSE	FALSE		NA	0.8099	FALSE
8089243	11	11	22	11	12	11	12	11	11	11	11		FALSE	FALSE	FALSE	FALSE		NA	0.609	FALSE
8089585	11	11	11	11	11	12	11	11	12	11	11		FALSE	FALSE	FALSE	FALSE		NA	0.4755	FALSE
8089811	11	22	0	11	12	12	12	12	12	0	22		FALSE	FALSE	FALSE	FALSE		0	0.3921	FALSE
8090918	11	22	0	11	12	12	12	12	12	22	22		FALSE	FALSE	FALSE	FALSE		0.046252	0.3921	FALSE
8091176	11	11	11	11	11	12	11	11	11	11	12		FALSE	FALSE	FALSE	FALSE		0.00770866	0.2465	FALSE
8091232	11	11	11	11	11	12	11	11	11	11	12		FALSE	FALSE	FALSE	FALSE		0.0770866	0.2465	FALSE
8091269	11	11	11	11	11	12	11	11	11	11	11		FALSE	FALSE	FALSE	FALSE		0	0.89	FALSE
8091298	11	11	11	11	11	11	11	11	11	11	12		FALSE	FALSE	FALSE	FALSE		0.0847953	0.1517	FALSE
8091429	11	0	22	11	12	22	12	12	12	22	22		FALSE	FALSE	FALSE	FALSE		0.161882	0.3321	FALSE
8091583	11	11	11	11	11	12	11	11	11	11	12		FALSE	FALSE	FALSE	FALSE		0.0616693	0.2465	FALSE
8091898	11	22	22	11	12	0	11	12	12	0	22		FALSE	FALSE	FALSE	FALSE		0.673425	0.879	FALSE
8092084	11	22	22	11	12	11	12	12	0	22	12		FALSE	FALSE	FALSE	FALSE		0.110465	0.7858	FALSE
8092263	11	22	22	11	12	12	12	12	12	22	22		FALSE	FALSE	FALSE	FALSE		0.0244567	0.6925	FALSE
8093011	11	11	11	11	11	11	11	11	11	11	11		FALSE	FALSE	FALSE	FALSE		0.0102835	NA	FALSE
8093032	11	11	11	11	11	12	11	11	11	11	12		FALSE	FALSE	FALSE	FALSE		0	0.2465	FALSE
8093179	11	11	11	11	11	12	11	11	11	11	12		FALSE	FALSE	FALSE	FALSE		NA	0.2465	FALSE
8093228	11	11	11	11	11	12	11	11	11	11	12		FALSE	FALSE	FALSE	FALSE		NA	0.2465	FALSE
8093274	11	11	11	11	11	12	11	11	11	11	12		FALSE	FALSE	FALSE	FALSE		0.00590551	0.2465	FALSE
8093631	11	11	11	11	11	12	11	11	11	11	12		FALSE	FALSE	FALSE	FALSE		0.0451496	0.2465	FALSE
8093869	11	22	22	11	12	12	12	12	12	22	22		FALSE	FALSE	FALSE	FALSE		NA	0.6925	FALSE
8093885	0	11	11	0	12	12	12	12	12	11	11		FALSE	FALSE	FALSE	FALSE		NA	0.2924	FALSE
8093896	11	22	22	0	12	0	12	12	12	22	22		FALSE	FALSE	FALSE	FALSE		NA	0.6547	FALSE
8094130	11	22	0	11	12	0	12	12	12	22	12		FALSE	FALSE	FALSE	FALSE		NA	0.7849	FALSE
8094191	11	22	22	11	12	11	12	12	0	22	12		FALSE	FALSE	FALSE	FALSE		NA	0.7858	FALSE
8094612	11	11	11	11	11	12	11	11	11	11	11		FALSE	FALSE	FALSE	FALSE		0.00795276	0.89	FALSE
8094746	11	22	22	11	12	11	12	12	12	22	12		FALSE	FALSE	FALSE	FALSE		0.326063	0.8099	FALSE
8095004	11	11	11	0	11	22	11	11	11	11	12		FALSE	FALSE	FALSE	FALSE		0.0119291	0.461	FALSE
8095061	11	11	11	11	11	12	11	11	11	11	11		FALSE	FALSE	FALSE	FALSE		0.0119291	0.89	FALSE
8095192	11	11	11	11	11	11	11	11	11	11	11		FALSE	FALSE	FALSE	FALSE		0.031811	NA	FALSE
8095841	0	11	11	22	12	11	0	12	12	11	11		FALSE	FALSE	FALSE	FALSE		0.972472	0.5633	FALSE
8096232	11	11	11	11	11	12	11	11	11	11	12		FALSE	FALSE	FALSE	FALSE		0.0235276	0.2465	FALSE
8096355	11	12	12	0	12	0	12	12	11	12	12		FALSE	FALSE	FALSE	FALSE		0.0246929	0.5705	FALSE
8096407	11	22	22	11	12	22	12	22	12	22	22		FALSE	FALSE	FALSE	FALSE		0.0308661	0.4689	FALSE
8096499	11	11	11	11	11	11	11	11	11	11	11		FALSE	FALSE	FALSE	FALSE		0.0864252	NA	FALSE
8096525	11	22	22	11	12	22	22	12	12	22	22		FALSE	FALSE	FALSE	FALSE		0.0246929	0.546	FALSE
8096757	0	11	11	0	12	11	12	12	12	11	11		FALSE	FALSE	FALSE	FALSE		0.0370394	0.2837	FALSE
8096829	11	11	11	11	11	12	11	11	11	11	12		FALSE	FALSE	FALSE	FALSE		0	0.2465	FALSE
8097272	11	11	11	11	11	11	11	11	11	11	11		FALSE	FALSE	FALSE	FALSE		0.0308661	NA	FALSE
8097310	11	22	22	11	12	11	12	12	12	22	12		FALSE	FALSE	FALSE	FALSE		0.0185197	0.8099	FALSE
8097314	11	11	11	11	11	12	11	11	11	11	11		FALSE	FALSE	FALSE	FALSE		0.001	0.89	FALSE
8097392	11	11	11	11	11	11	11	11	11	11	11		FALSE	FALSE	FALSE	FALSE		0.238071	NA	FALSE
8097469	11	11	11	11	11	11	11	11	11	11	11		FALSE	FALSE	FALSE	FALSE		NA	NA	FALSE
8097574	11	11	11	11	11	12	11	11	11	11	11		FALSE	FALSE	FALSE	FALSE		NA	0.89	FALSE
8097660	11	22	11	11	11	11	11	11	11	22	11		FALSE	FALSE	FALSE	FALSE		0.0538661	0.2116	FALSE
8097723	11	22	22	11	12	22	12	12	12	22	22		FALSE	FALSE	FALSE	FALSE		0.018622	0.6702	FALSE
8097740	11	11	11	11	11	11	11	11	11	11	11		FALSE	FALSE	FALSE	FALSE		0.012748	NA	FALSE
8098140	11	11	11	11	11	11	12	11	11	11	11		FALSE	FALSE	FALSE	FALSE		0.470921	0.6164	FALSE
8098427	11	11	11	11	11	12	11	11	11	11	11		FALSE	FALSE	FALSE	FALSE		0.406307	0.89	FALSE
8098676	11	11	11	11	11	12	11	11	11	11	12		FALSE	FALSE	FALSE	FALSE		0.130378	0.2465	FALSE
8098825	11	11	11	11	11	0	11	11	11	11	12		FALSE	FALSE	FALSE	FALSE		0.00905512	0.1724	FALSE
8098913	11	11	11	11	11	0	11	11	11	11	12		FALSE	FALSE	FALSE	FALSE		0.0545512	0.1724	FALSE
8099026	0	0	22	0	0	11	22	0	22	22	11		FALSE	FALSE	FALSE	FALSE		NA	0.509	FALSE
8099184	0	0	12	0	0	0	0	12	0	22	11		FALSE	FALSE	FALSE	FALSE		NA	0.5149	FALSE
8099450	11	11	11	11	11	11	11	11	11	11	11		FALSE	FALSE	FALSE	FALSE		NA	NA	FALSE
8099517	11	11	11	11	11	11	11	11	11	11	11		FALSE	FALSE	FALSE	FALSE		NA	NA	FALSE
8099577	0	0	11	0	0	11	0	0	0	0	11		FALSE	FALSE	FALSE	FALSE		NA	NA	FALSE
8099586	11	11	11	11	11	12	11	11	11	11	0		FALSE	FALSE	FALSE	FALSE		NA	0.757	FALSE
8099632	0	0	11	0	11	11	0	12	0	22	0		FALSE	FALSE	FALSE	FALSE		NA	0.2715	FALSE
8099826	11	11	11	11	11	22	11	11	11	11	12		FALSE	FALSE	FALSE	FALSE		NA	0.4398	FALSE
8099874	11	11	11	11	11	11	11	11	11	11	12		FALSE	FALSE	FALSE	FALSE		NA	0.1517	FALSE
8099911	0	11	11	0	11	12	11	11	0	11	11		FALSE	FALSE	FALSE	FALSE		NA	0.9843	FALSE
8099936	0	0	0	0	0	11	22	0	0	0	11		FALSE	FALSE	FALSE	FALSE		NA	0.8544	FALSE
8100009	11	11	11	11	11	0	11	0	11	11	11		FALSE	FALSE	FALSE	FALSE		NA	NA	FALSE
8100045	0	0	22	0	0	11	0	0	0	0	0		FALSE	FALSE	FALSE	FALSE		NA	NA	FALSE
8100073	0	0	0	0	0	11	0	0	0	0	11		FALSE	FALSE	FALSE	FALSE		NA	NA	FALSE
8100090	0	0	0	0	0	11	0	0	0	0	0		FALSE	FALSE	FALSE	FALSE		NA	NA	FALSE
8100137	0	0	11	0	11	12	11	11	0	0	0		FALSE	FALSE	FALSE	FALSE		NA	0.9981	FALSE
8100531	0	0	22	0	0	0	0	0	0	0	0		FALSE	FALSE	FALSE	FALSE		NA	NA	FALSE
8100789	11	0	22	11	12	11	12	12	0	0	11		FALSE	FALSE	FALSE	FALSE		NA	0.7862	FALSE
8100931	11	0	0	11	11	22	0	11	11	11	12		FALSE	FALSE	FALSE	FALSE		NA	0.6544	FALSE
8100945	11	11	0	11	11	0	11	11	11	11	11		FALSE	FALSE	FALSE	FALSE		NA	NA	FALSE
8101057	11	11	11	11	11	0	11	11	11	11	12		FALSE	FALSE	FALSE	FALSE		NA	0.1724	FALSE
8101308	11	11	11	11	11	22	11	11	11	11	12		FALSE	FALSE	FALSE	FALSE		0.0571339	0.4398	FALSE
8101360	11	11	11	11	11	0	11	11	11	11	12		FALSE	FALSE	FALSE	FALSE		0.0499921	0.1724	FALSE
8101379	11	11	11	11	11	0	11	11	11	11	12		FALSE	FALSE	FALSE	FALSE		0.0285669	0.1724	FALSE
8101420	11	11	11	11	11	22	11	11	11	11	12		FALSE	FALSE	FALSE	FALSE		0.00714173	0.4398	FALSE
8101438	11	11	11	11	11	22	11	11	11	11	12		FALSE	FALSE	FALSE	FALSE		0.0285669	0.4398	FALSE
8101574	11	0	22	11	12	22	12	12	12	22	22		FALSE	FALSE	FALSE	FALSE		0.0357087	0.3321	FALSE
8101614	11	11	11	11	11	12	11	11	11	11	11		FALSE	FALSE	FALSE	FALSE		0.0285669	0.89	FALSE
8101825	11	11	11	11	11	12	11	11	11	11	11		FALSE	FALSE	FALSE	FALSE		0.0142835	0.89	FALSE
8101936	11	11	11	11	11	12	11	11	11	11	11		FALSE	FALSE	FALSE	FALSE		0.0428504	0.89	FALSE
8102024	11	11	11	11	11	12	11	11	11	11	12		FALSE	FALSE	FALSE	FALSE		0.00714173	0.2465	FALSE
8102824	11	22	11	11	11	11	11	0	12	22	12		FALSE	FALSE	FALSE	FALSE		0	0.9576	FALSE
8103664	11	11	11	11	11	12	11	11	11	11	12		FALSE	FALSE	FALSE	FALSE		0.24363	0.2465	FALSE
8103694	11	11	22	11	12	22	12	11	11	11	12		FALSE	FALSE	FALSE	FALSE		0.0401339	0.849	FALSE
8103881	11	0	11	11	11	12	11	11	11	0	0		FALSE	FALSE	FALSE	FALSE		0.00882677	0.8615	FALSE
8103991	11	11	22	11	12	22	12	11	0	11	12		FALSE	FALSE	FALSE	FALSE		0.00882677	0.6598	FALSE
8103998	11	11	11	11	11	12	11	11	11	11	12		FALSE	FALSE	FALSE	FALSE		0.0244803	0.2465	FALSE
8104180	11	0	11	11	11	11	11	12	12	22	12		FALSE	FALSE	FALSE	FALSE		0.149709	0.04014	FALSE
8104286	11	11	11	11	11	12	11	11	11	11	12		FALSE	FALSE	FALSE	FALSE		0.188197	0.2465	FALSE
8105761	11	11	22	0	12	0	12	11	11	11	12		FALSE	FALSE	FALSE	FALSE		0.001	0.8887	FALSE
8106244	11	11	22	11	12	22	12	11	11	11	12		FALSE	FALSE	FALSE	FALSE		NA	0.849	FALSE
8106837	11	11	0	11	12	0	0	11	11	11	0		FALSE	FALSE	FALSE	FALSE		0.0165512	0.7852	FALSE
8107054	11	11	22	11	11	22	12	11	11	11	12		FALSE	FALSE	FALSE	FALSE		0.054189	0.8879	FALSE
8107861	11	11	0	11	12	0	12	11	11	11	12		FALSE	FALSE	FALSE	FALSE		0.0237953	0.2653	FALSE
8108313	11	0	11	11	11	11	11	12	12	22	12		FALSE	FALSE	FALSE	FALSE		0	0.04014	FALSE
8108522	11	22	22	11	12	22	12	22	12	22	22		FALSE	FALSE	FALSE	FALSE		0.0943937	0.4689	FALSE
8109807	11	0	11	0	11	11	11	12	12	22	12		FALSE	FALSE	FALSE	FALSE		0.00507874	0.05153	FALSE
8109966	11	11	22	11	12	22	12	11	11	11	12		FALSE	FALSE	FALSE	FALSE		0.0406299	0.849	FALSE
8111119	11	11	11	11	11	11	11	11	12	11	11		FALSE	FALSE	FALSE	FALSE		0.0150394	0.4151	FALSE
8111171	11	11	22	11	12	22	12	11	11	11	12		FALSE	FALSE	FALSE	FALSE		0.406063	0.849	FALSE
8111283	11	11	22	11	12	0	12	11	11	11	12		FALSE	FALSE	FALSE	FALSE		0.120315	0.8987	FALSE
8111373	11	11	22	11	12	12	12	11	11	11	11		FALSE	FALSE	FALSE	FALSE		0.180472	0.6581	FALSE
8111396	11	11	0	11	12	11	12	11	11	11	11		FALSE	FALSE	FALSE	FALSE		0.195512	0.751	FALSE
8111425	11	11	11	11	11	11	11	11	11	11	12		FALSE	FALSE	FALSE	FALSE		0.0150394	0.1517	FALSE
8111428	11	11	22	11	12	0	12	11	11	11	11		FALSE	FALSE	FALSE	FALSE		0.00751969	0.6455	FALSE
8111522	11	11	0	11	12	12	12	11	11	11	11		FALSE	FALSE	FALSE	FALSE		0	0.7586	FALSE
8111823	11	11	0	11	11	12	0	0	11	11	11		FALSE	FALSE	FALSE	FALSE		0.637276	0.8595	FALSE
8111889	11	11	22	11	11	12	12	11	11	11	11		FALSE	FALSE	FALSE	FALSE		0	0.6151	FALSE
8112025	11	11	22	11	12	12	12	11	11	11	11		FALSE	FALSE	FALSE	FALSE		0.730535	0.6581	FALSE
8112177	11	11	0	11	12	12	12	11	11	11	11		FALSE	FALSE	FALSE	FALSE		0.116575	0.7586	FALSE
8112208	11	11	0	11	12	22	12	11	11	11	12		FALSE	FALSE	FALSE	FALSE		0	0.4158	FALSE
8112313	11	11	0	11	12	12	12	11	11	11	11		FALSE	FALSE	FALSE	FALSE		0.0544016	0.7586	FALSE
8114587	11	11	11	11	11	12	11	11	11	11	12		FALSE	FALSE	FALSE	FALSE		0	0.2465	FALSE
8114811	0	11	11	22	12	12	12	12	12	11	11		FALSE	FALSE	FALSE	FALSE		0.287244	0.4894	FALSE
8115245	0	11	11	11	12	11	11	12	12	11	11		FALSE	FALSE	FALSE	FALSE		NA	0.3453	FALSE
8115381	11	22	22	22	12	12	22	22	12	22	12		FALSE	FALSE	FALSE	FALSE		0.0777717	0.6567	FALSE
8115609	11	22	22	22	12	12	22	12	12	22	12		FALSE	FALSE	FALSE	FALSE		0.0317087	0.9329	FALSE
8115693	11	22	22	0	12	12	22	12	12	22	12		FALSE	FALSE	FALSE	FALSE		0.185252	0.9481	FALSE
8115891	11	22	22	11	12	12	22	12	12	22	11		FALSE	FALSE	FALSE	FALSE		0.0393858	0.6213	FALSE
8116110	11	22	22	0	12	12	22	12	12	22	12		FALSE	FALSE	FALSE	FALSE		0.001	0.9481	FALSE
8116142	0	11	11	0	12	12	11	12	12	11	12		FALSE	FALSE	FALSE	FALSE		0.00867717	0.05475	FALSE
8116478	11	22	22	0	12	12	0	12	11	22	12		FALSE	FALSE	FALSE	FALSE		0.138669	0.6255	FALSE
8116519	11	22	22	11	12	22	0	12	12	22	22		FALSE	FALSE	FALSE	FALSE		0.00988189	0.6541	FALSE
8116950	11	11	0	11	11	11	12	11	11	11	11		FALSE	FALSE	FALSE	FALSE		0.0187638	0.6907	FALSE
8117096	0	11	11	0	12	12	11	12	11	11	12		FALSE	FALSE	FALSE	FALSE		0.0365276	0.2172	FALSE
8117981	11	11	11	11	11	11	12	11	11	11	0		FALSE	FALSE	FALSE	FALSE		0.0960394	0.4795	FALSE
8118000	12	0	11	0	12	0	11	12	0	11	12		FALSE	FALSE	FALSE	FALSE		0.140764	0.7746	FALSE
8118002	12	11	11	0	12	12	11	12	0	11	12		FALSE	FALSE	FALSE	FALSE		0.140764	0.4278	FALSE
8118004	12	11	11	0	12	0	11	12	0	11	12		FALSE	FALSE	FALSE	FALSE		0.143559	0.4908	FALSE
8119212	11	22	22	11	0	12	0	12	12	22	12		FALSE	FALSE	FALSE	FALSE		0.432827	0.861	FALSE
8119594	11	11	11	11	11	0	12	12	12	11	12		FALSE	FALSE	FALSE	FALSE		0.0136535	0.00791	FALSE
8119670	11	11	11	11	11	12	12	12	12	11	12		FALSE	FALSE	FALSE	FALSE		0.279795	0.007654	FALSE
8120345	0	11	11	22	12	12	0	12	12	11	12		FALSE	FALSE	FALSE	FALSE		0.101638	0.1237	FALSE
8120352	0	11	11	11	11	12	12	12	12	11	12		FALSE	FALSE	FALSE	FALSE		0.00724409	0.01422	FALSE
8120557	11	22	22	11	12	12	22	12	12	22	12		FALSE	FALSE	FALSE	FALSE		0.0544409	0.9745	FALSE
8120835	11	11	11	11	11	12	12	12	12	11	12		FALSE	FALSE	FALSE	FALSE		0.002	0.007654	FALSE
8120841	11	11	11	11	11	12	12	12	12	11	12		FALSE	FALSE	FALSE	FALSE		0.002	0.007654	FALSE
8120996	11	22	22	11	12	22	22	12	12	22	22		FALSE	FALSE	FALSE	FALSE		0.0911496	0.546	FALSE
8121227	11	22	11	11	0	11	12	11	11	22	11		FALSE	FALSE	FALSE	FALSE		0.279189	0.4043	FALSE
8121318	11	11	22	11	11	12	12	12	12	11	12		FALSE	FALSE	FALSE	FALSE		0.0632126	0.3786	FALSE
8121662	11	11	11	11	12	11	12	11	11	11	11		FALSE	FALSE	FALSE	FALSE		0	0.6415	FALSE
8121679	11	22	11	11	12	11	12	11	11	22	11		FALSE	FALSE	FALSE	FALSE		0.11589	0.4167	FALSE
8121751	11	11	0	11	11	12	12	12	12	11	12		FALSE	FALSE	FALSE	FALSE		0.0158031	0.01862	FALSE
8121888	0	11	11	22	12	12	11	12	12	11	12		FALSE	FALSE	FALSE	FALSE		0.036874	0.2106	FALSE
8121899	0	11	11	22	12	12	11	11	12	11	12		FALSE	FALSE	FALSE	FALSE		0.0210709	0.4298	FALSE
8122175	11	11	22	11	11	12	12	12	12	11	12		FALSE	FALSE	FALSE	FALSE		0.005	0.3786	FALSE
8122251	11	11	22	11	11	12	12	12	12	11	12		FALSE	FALSE	FALSE	FALSE		0.49	0.3786	FALSE
8122674	11	12	11	11	12	11	12	11	11	22	11		FALSE	FALSE	FALSE	FALSE		0	0.7077	FALSE
8122924	11	0	11	11	12	11	12	11	11	22	11		FALSE	FALSE	FALSE	FALSE		0.18	0.7811	FALSE
8122958	11	0	11	11	12	11	12	11	11	22	11		FALSE	FALSE	FALSE	FALSE		0.08	0.7811	FALSE
8123154	11	22	22	22	12	22	22	12	22	22	22		FALSE	FALSE	FALSE	FALSE		0.0620787	0.2457	FALSE
8123289	11	22	11	11	12	11	12	11	11	22	11		FALSE	FALSE	FALSE	FALSE		0	0.4167	FALSE
8123955	11	12	11	11	12	11	12	11	11	22	11		FALSE	FALSE	FALSE	FALSE		0.0115906	0.7077	FALSE
8123968	11	11	11	11	11	12	11	11	11	11	12		FALSE	FALSE	FALSE	FALSE		0.0595433	0.2465	FALSE
8124013	11	22	11	11	12	11	12	11	11	22	11		FALSE	FALSE	FALSE	FALSE		0.0259764	0.4167	FALSE
8124121	11	22	11	11	12	11	12	11	11	22	11		FALSE	FALSE	FALSE	FALSE		NA	0.4167	FALSE
8124220	11	22	11	11	12	0	0	11	11	22	11		FALSE	FALSE	FALSE	FALSE		NA	0.3794	FALSE
8124266	11	0	11	11	12	11	11	11	11	0	11		FALSE	FALSE	FALSE	FALSE		NA	0.9898	FALSE
8124282	11	0	11	11	12	11	11	11	11	0	11		FALSE	FALSE	FALSE	FALSE		NA	0.9898	FALSE
8124426	11	12	11	11	12	11	12	11	11	22	11		FALSE	FALSE	FALSE	FALSE		NA	0.7077	FALSE
8124464	11	12	11	11	12	11	12	11	11	0	11		FALSE	FALSE	FALSE	FALSE		NA	0.7077	FALSE
8124494	11	0	11	11	12	11	0	11	11	0	11		FALSE	FALSE	FALSE	FALSE		NA	0.9741	FALSE
8124598	11	12	11	11	12	11	12	11	11	22	11		FALSE	FALSE	FALSE	FALSE		NA	0.7077	FALSE
8124629	0	12	11	11	12	11	12	11	11	22	11		FALSE	FALSE	FALSE	FALSE		NA	0.3541	FALSE
8124648	0	11	22	22	12	22	12	22	22	11	22		FALSE	FALSE	FALSE	FALSE		NA	0.1378	FALSE
8124669	11	22	11	11	12	11	12	11	11	22	11		FALSE	FALSE	FALSE	FALSE		NA	0.4167	FALSE
8124676	11	22	11	11	12	11	12	11	11	22	11		FALSE	FALSE	FALSE	FALSE		NA	0.4167	FALSE
8124708	11	22	11	11	12	11	12	11	11	22	11		FALSE	FALSE	FALSE	FALSE		NA	0.4167	FALSE
8124787	11	0	11	11	12	11	12	11	11	22	11		FALSE	FALSE	FALSE	FALSE		NA	0.7811	FALSE
8124828	11	22	11	11	12	11	12	11	11	22	11		FALSE	FALSE	FALSE	FALSE		NA	0.4167	FALSE
8124902	11	22	11	11	12	11	0	11	11	22	11		FALSE	FALSE	FALSE	FALSE		NA	0.3309	FALSE
8124948	11	0	11	11	12	11	0	11	11	22	11		FALSE	FALSE	FALSE	FALSE		NA	0.9741	FALSE
8125232	11	22	11	11	12	11	12	11	11	22	11		FALSE	FALSE	FALSE	FALSE		NA	0.4167	FALSE
8125306	11	22	11	11	12	11	12	11	11	0	11		FALSE	FALSE	FALSE	FALSE		NA	0.4167	FALSE
8125345	11	11	11	0	11	11	11	11	11	0	11		FALSE	FALSE	FALSE	FALSE		NA	NA	FALSE
8125347	11	0	11	11	12	11	11	11	11	0	11		FALSE	FALSE	FALSE	FALSE		NA	0.9898	FALSE
8125481	11	0	11	11	0	11	12	11	11	0	11		FALSE	FALSE	FALSE	FALSE		NA	0.7245	FALSE
8125486	11	0	11	11	0	11	12	11	11	0	11		FALSE	FALSE	FALSE	FALSE		NA	0.7245	FALSE
8125621	11	0	11	11	12	11	11	11	11	0	11		FALSE	FALSE	FALSE	FALSE		NA	0.9898	FALSE
8125652	11	0	11	11	12	11	12	11	11	0	11		FALSE	FALSE	FALSE	FALSE		NA	0.7811	FALSE
8125663	0	0	11	0	12	11	12	0	12	11	11		FALSE	FALSE	FALSE	FALSE		NA	0.7087	FALSE
8125670	0	0	11	11	12	11	12	11	11	22	11		FALSE	FALSE	FALSE	FALSE		NA	0.9113	FALSE
8125707	0	0	11	11	12	11	12	11	11	22	11		FALSE	FALSE	FALSE	FALSE		NA	0.9113	FALSE
8125713	0	0	11	11	12	11	12	11	11	22	11		FALSE	FALSE	FALSE	FALSE		NA	0.9113	FALSE
8125736	11	0	0	11	12	11	11	11	11	22	11		FALSE	FALSE	FALSE	FALSE		NA	0.8846	FALSE
8125782	11	22	11	11	12	11	12	11	11	0	11		FALSE	FALSE	FALSE	FALSE		NA	0.4167	FALSE
8126195	11	0	11	11	12	11	12	11	11	22	11		FALSE	FALSE	FALSE	FALSE		NA	0.7811	FALSE
8126202	11	0	11	11	12	11	12	11	11	22	11		FALSE	FALSE	FALSE	FALSE		NA	0.7811	FALSE
8126269	11	0	11	11	12	11	12	11	11	22	11		FALSE	FALSE	FALSE	FALSE		NA	0.7811	FALSE
8126298	11	22	11	11	0	11	12	11	11	22	11		FALSE	FALSE	FALSE	FALSE		NA	0.4043	FALSE
8126355	11	0	11	11	0	11	0	11	11	22	11		FALSE	FALSE	FALSE	FALSE		NA	NA	FALSE
8126465	11	22	11	11	12	11	12	11	11	22	11		FALSE	FALSE	FALSE	FALSE		NA	0.4167	FALSE
8126713	0	11	11	11	11	12	11	11	11	11	12		FALSE	FALSE	FALSE	FALSE		0.243866	0.3019	FALSE
8126740	11	11	11	11	11	11	11	11	11	11	12		FALSE	FALSE	FALSE	FALSE		0.0727244	0.1517	FALSE
8127111	11	22	11	11	12	11	12	12	11	22	11		FALSE	FALSE	FALSE	FALSE		0.262882	0.6657	FALSE
8127822	11	22	11	11	12	11	12	11	11	22	11		FALSE	FALSE	FALSE	FALSE		0.0078189	0.4167	FALSE
8127825	11	22	22	11	12	0	12	12	12	22	12		FALSE	FALSE	FALSE	FALSE		0.0078189	0.8517	FALSE
8127837	11	22	11	11	12	0	12	11	11	22	11		FALSE	FALSE	FALSE	FALSE		0.101646	0.4559	FALSE
8127968	11	11	0	11	11	11	11	11	11	11	11		FALSE	FALSE	FALSE	FALSE		0	NA	FALSE
8129542	11	22	11	11	12	11	12	12	11	22	11		FALSE	FALSE	FALSE	FALSE		0.079126	0.6657	FALSE
8129652	11	22	11	11	12	11	12	12	11	22	11		FALSE	FALSE	FALSE	FALSE		0.0223071	0.6657	FALSE
8129718	11	11	11	11	11	11	11	12	11	11	11		FALSE	FALSE	FALSE	FALSE		0.0223071	0.4154	FALSE
8129749	11	22	11	11	12	11	12	12	11	22	11		FALSE	FALSE	FALSE	FALSE		0.0294094	0.6657	FALSE
8129855	11	0	11	11	12	11	12	12	11	22	11		FALSE	FALSE	FALSE	FALSE		0.178559	0.472	FALSE
8129913	11	0	11	11	12	11	12	12	11	0	11		FALSE	FALSE	FALSE	FALSE		0.0649213	0.472	FALSE
8130443	11	22	11	11	12	11	12	11	11	22	11		FALSE	FALSE	FALSE	FALSE		0.0846299	0.4167	FALSE
8130455	11	22	11	11	12	11	12	11	11	22	11		FALSE	FALSE	FALSE	FALSE		0.002	0.4167	FALSE
8130474	11	22	11	11	12	11	12	11	11	22	11		FALSE	FALSE	FALSE	FALSE		0.0387244	0.4167	FALSE
8130609	11	22	11	11	12	11	12	11	11	22	11		FALSE	FALSE	FALSE	FALSE		0.0157717	0.4167	FALSE
8130696	11	0	11	11	12	11	12	11	11	22	11		FALSE	FALSE	FALSE	FALSE		0.300386	0.7811	FALSE
8131580	11	11	11	11	11	11	11	12	11	11	11		FALSE	FALSE	FALSE	FALSE		0.00769291	0.4154	FALSE
8132757	11	11	22	11	11	12	11	11	12	11	12		FALSE	FALSE	FALSE	FALSE		0.0184094	0.8096	FALSE
8133207	11	11	11	11	11	11	11	12	11	11	11		FALSE	FALSE	FALSE	FALSE		0.11126	0.4154	FALSE
8133299	11	22	11	11	12	11	12	11	11	22	11		FALSE	FALSE	FALSE	FALSE		0	0.4167	FALSE
8133303	11	22	11	11	12	11	12	11	11	22	11		FALSE	FALSE	FALSE	FALSE		0	0.4167	FALSE
8133439	11	22	11	11	11	12	12	12	11	22	12		FALSE	FALSE	FALSE	FALSE		0.047811	0.8568	FALSE
8133473	11	22	11	11	12	12	12	12	11	22	12		FALSE	FALSE	FALSE	FALSE		0.047811	0.8078	FALSE
8133548	11	11	11	11	11	12	11	12	11	11	12		FALSE	FALSE	FALSE	FALSE		0.0418346	0.1047	FALSE
8133552	11	11	11	11	11	12	11	12	11	11	12		FALSE	FALSE	FALSE	FALSE		0.00597638	0.1047	FALSE
8133565	11	11	11	11	11	12	11	11	11	11	12		FALSE	FALSE	FALSE	FALSE		0	0.2465	FALSE
8133728	11	11	11	11	11	12	11	12	11	11	12		FALSE	FALSE	FALSE	FALSE		NA	0.1047	FALSE
8134312	11	11	11	11	11	12	11	12	11	11	12		FALSE	FALSE	FALSE	FALSE		0.154811	0.1047	FALSE
8134356	11	11	11	11	11	12	11	12	11	11	12		FALSE	FALSE	FALSE	FALSE		0.0710472	0.1047	FALSE
8134371	11	11	11	11	11	11	11	11	12	11	11		FALSE	FALSE	FALSE	FALSE		0.157913	0.4151	FALSE
8134572	11	11	11	11	11	12	11	12	11	11	0		FALSE	FALSE	FALSE	FALSE		NA	0.2968	FALSE
8134696	11	11	11	11	11	12	11	12	11	11	12		FALSE	FALSE	FALSE	FALSE		NA	0.1047	FALSE
8134730	11	0	11	11	0	11	12	11	11	0	11		FALSE	FALSE	FALSE	FALSE		NA	0.7245	FALSE
8134917	11	22	11	11	12	11	12	11	11	22	11		FALSE	FALSE	FALSE	FALSE		0.0171181	0.4167	FALSE
8135178	12	0	11	11	12	11	12	11	11	22	11		FALSE	FALSE	FALSE	FALSE		0.271102	0.2894	FALSE
8135242	0	0	11	11	12	11	12	11	11	22	11		FALSE	FALSE	FALSE	FALSE		0.0140945	0.9113	FALSE
8135327	11	0	11	11	12	11	12	11	11	22	11		FALSE	FALSE	FALSE	FALSE		0.00502362	0.7811	FALSE
8135551	11	11	11	11	11	12	11	11	11	11	12		FALSE	FALSE	FALSE	FALSE		0.050378	0.2465	FALSE
8135557	11	0	11	11	12	11	12	11	11	22	11		FALSE	FALSE	FALSE	FALSE		0.104803	0.7811	FALSE
8135680	11	0	11	11	12	11	12	11	11	0	11		FALSE	FALSE	FALSE	FALSE		NA	0.7811	FALSE
8135726	11	0	11	11	12	11	12	11	11	22	12		FALSE	FALSE	FALSE	FALSE		NA	0.2559	FALSE
8135868	11	0	11	11	11	11	0	11	11	22	11		FALSE	FALSE	FALSE	FALSE		NA	NA	FALSE
8136029	11	11	11	11	11	12	11	11	11	11	12		FALSE	FALSE	FALSE	FALSE		0.0939764	0.2465	FALSE
8136105	0	0	11	11	12	11	12	12	11	11	11		FALSE	FALSE	FALSE	FALSE		0.0997874	0.741	FALSE
8136182	11	22	11	11	11	12	12	11	11	22	12		FALSE	FALSE	FALSE	FALSE		0.0300551	0.8586	FALSE
8137007	11	11	22	11	11	22	11	12	12	11	22		FALSE	FALSE	FALSE	FALSE		0.0308268	0.317	FALSE
8137088	11	11	22	11	11	22	11	12	12	11	22		FALSE	FALSE	FALSE	FALSE		NA	0.317	FALSE
8137440	11	0	11	11	12	11	12	11	11	0	11		FALSE	FALSE	FALSE	FALSE		0.0469685	0.7811	FALSE
8137533	11	22	11	11	11	11	12	11	11	22	11		FALSE	FALSE	FALSE	FALSE		0.0622913	0.3664	FALSE
8137692	11	11	0	11	11	12	11	12	12	11	12		FALSE	FALSE	FALSE	FALSE		0.16189	0.05438	FALSE
8137708	11	22	0	11	12	22	12	12	12	22	22		FALSE	FALSE	FALSE	FALSE		0.00866142	0.4302	FALSE
8137896	11	11	22	11	11	12	11	12	12	11	22		FALSE	FALSE	FALSE	FALSE		0.131244	0.2861	FALSE
8138166	11	22	22	11	12	22	12	12	12	22	22		FALSE	FALSE	FALSE	FALSE		0.958677	0.6702	FALSE
8138526	11	11	22	11	11	22	11	12	12	11	22		FALSE	FALSE	FALSE	FALSE		0	0.317	FALSE
8138600	11	11	22	11	0	22	0	12	11	11	22		FALSE	FALSE	FALSE	FALSE		NA	0.4047	FALSE
8138632	11	11	11	11	11	11	11	11	11	11	11		FALSE	FALSE	FALSE	FALSE		NA	NA	FALSE
8138720	0	0	0	0	0	11	0	0	0	0	0		FALSE	FALSE	FALSE	FALSE		NA	NA	FALSE
8138979	11	11	22	11	11	22	11	12	22	11	22		FALSE	FALSE	FALSE	FALSE		0	0.2285	FALSE
8138997	11	11	22	11	11	22	11	12	12	11	22		FALSE	FALSE	FALSE	FALSE		0	0.317	FALSE
8139413	11	11	11	11	11	11	11	11	11	11	11		FALSE	FALSE	FALSE	FALSE		0	NA	FALSE
8139604	11	22	22	0	12	22	12	12	12	22	22		FALSE	FALSE	FALSE	FALSE		0.0212913	0.6154	FALSE
8139780	11	22	11	11	12	12	12	11	11	22	12		FALSE	FALSE	FALSE	FALSE		0.223559	0.8998	FALSE
8139795	11	22	11	11	12	12	12	11	11	22	12		FALSE	FALSE	FALSE	FALSE		0.180976	0.8998	FALSE
8139947	11	22	22	11	12	22	12	12	12	22	22		FALSE	FALSE	FALSE	FALSE		0.239701	0.6702	FALSE
8140010	11	22	22	11	12	22	12	12	12	22	22		FALSE	FALSE	FALSE	FALSE		0.0263937	0.6702	FALSE
8140359	11	0	11	11	12	11	12	11	11	22	11		FALSE	FALSE	FALSE	FALSE		0.0111575	0.7811	FALSE
8140565	11	22	11	11	0	11	12	11	11	22	11		FALSE	FALSE	FALSE	FALSE		0.001	0.4043	FALSE
8140731	11	22	22	0	12	22	12	12	12	22	22		FALSE	FALSE	FALSE	FALSE		0.00607874	0.6154	FALSE
8140741	11	22	22	0	12	22	12	12	12	22	22		FALSE	FALSE	FALSE	FALSE		0.0263937	0.6154	FALSE
8140791	11	22	22	0	12	12	12	12	12	22	12		FALSE	FALSE	FALSE	FALSE		0.0263937	0.8498	FALSE
8140828	11	22	22	0	12	12	12	12	12	22	12		FALSE	FALSE	FALSE	FALSE		0.0111575	0.8498	FALSE
8140983	11	11	22	11	11	12	11	12	12	11	12		FALSE	FALSE	FALSE	FALSE		0.0156693	0.5411	FALSE
8141110	11	11	11	11	11	0	11	11	11	11	12		FALSE	FALSE	FALSE	FALSE		0	0.1724	FALSE
8141257	11	22	22	11	12	12	12	12	12	22	12		FALSE	FALSE	FALSE	FALSE		0.0705118	0.8411	FALSE
8141373	11	11	22	11	11	12	11	12	12	11	12		FALSE	FALSE	FALSE	FALSE		0	0.5411	FALSE
8141443	11	11	11	11	11	11	11	11	11	11	11		FALSE	FALSE	FALSE	FALSE		0.77563	NA	FALSE
8141785	0	11	11	0	11	11	12	12	12	11	11		FALSE	FALSE	FALSE	FALSE		0.0235039	0.2348	FALSE
8142060	0	0	11	0	12	11	12	12	11	11	12		FALSE	FALSE	FALSE	FALSE		0	0.2461	FALSE
8142485	11	11	11	11	11	0	11	11	12	11	0		FALSE	FALSE	FALSE	FALSE		0	0.301	FALSE
8142685	11	11	11	11	11	12	11	11	11	11	12		FALSE	FALSE	FALSE	FALSE		0	0.2465	FALSE
8142860	11	22	22	11	12	11	12	11	11	22	11		FALSE	FALSE	FALSE	FALSE		0.0661417	0.1624	FALSE
8143028	11	11	11	11	11	22	0	22	0	11	22		FALSE	FALSE	FALSE	FALSE		0	0.03281	FALSE
8143233	11	0	11	11	11	12	11	12	22	11	22		FALSE	FALSE	FALSE	FALSE		0	0.03877	FALSE
8143405	0	11	11	22	12	11	12	12	11	11	11		FALSE	FALSE	FALSE	FALSE		0.0133386	0.7503	FALSE
8143579	11	0	22	11	12	11	12	11	11	22	11		FALSE	FALSE	FALSE	FALSE		0.0600236	0.4202	FALSE
8143673	11	11	11	11	11	12	11	12	12	11	12		FALSE	FALSE	FALSE	FALSE		0.0600236	0.02847	FALSE
8143686	11	11	11	11	11	12	11	12	22	11	12		FALSE	FALSE	FALSE	FALSE		0.046685	0.05038	FALSE
8143705	11	22	22	11	12	11	12	11	11	22	11		FALSE	FALSE	FALSE	FALSE		0.0133386	0.1624	FALSE
8143786	11	22	22	11	12	12	12	12	12	22	0		FALSE	FALSE	FALSE	FALSE		0.0133386	0.8305	FALSE
8144116	11	11	11	11	11	12	11	11	11	11	12		FALSE	FALSE	FALSE	FALSE		0.0467717	0.2465	FALSE
8144128	11	11	11	11	11	12	11	11	12	11	12		FALSE	FALSE	FALSE	FALSE		0.0155906	0.1046	FALSE
8144542	11	11	11	11	11	12	11	12	12	11	0		FALSE	FALSE	FALSE	FALSE		0.966614	0.08048	FALSE
8144665	12	0	0	11	0	0	11	11	12	12	11		FALSE	FALSE	FALSE	FALSE		0.389764	0.265	FALSE
8144688	11	11	0	11	11	11	11	11	11	11	11		FALSE	FALSE	FALSE	FALSE		0	NA	FALSE
8144855	11	0	11	11	12	0	12	11	11	22	11		FALSE	FALSE	FALSE	FALSE		0.101339	0.7935	FALSE
8144997	11	0	11	11	12	11	12	11	11	22	11		FALSE	FALSE	FALSE	FALSE		0	0.7811	FALSE
8145013	11	0	11	11	12	11	12	11	11	22	11		FALSE	FALSE	FALSE	FALSE		0.0622362	0.7811	FALSE
8145218	11	22	11	11	12	11	12	11	11	22	11		FALSE	FALSE	FALSE	FALSE		0	0.4167	FALSE
8145474	11	22	11	11	12	11	12	11	11	22	11		FALSE	FALSE	FALSE	FALSE		0.00777953	0.4167	FALSE
8145506	11	22	11	11	12	11	12	11	11	22	11		FALSE	FALSE	FALSE	FALSE		0.0388976	0.4167	FALSE
8145668	12	11	11	12	11	11	12	12	0	11	0		FALSE	FALSE	FALSE	FALSE		0.933543	0.5958	FALSE
8145674	11	11	11	0	11	11	11	12	0	11	0		FALSE	FALSE	FALSE	FALSE		0.886866	0.2275	FALSE
8145720	11	22	11	11	12	11	12	11	11	0	11		FALSE	FALSE	FALSE	FALSE		0.264504	0.4167	FALSE
8145884	11	22	11	11	12	12	12	12	12	22	12		FALSE	FALSE	FALSE	FALSE		0.0700158	0.5044	FALSE
8146678	11	22	11	11	12	12	12	12	12	22	12		FALSE	FALSE	FALSE	FALSE		0.162811	0.5044	FALSE
8146794	11	11	0	11	11	12	11	11	12	11	12		FALSE	FALSE	FALSE	FALSE		NA	0.1586	FALSE
8146853	11	22	11	11	12	12	12	12	12	22	12		FALSE	FALSE	FALSE	FALSE		NA	0.5044	FALSE
8147194	11	11	22	11	11	11	11	11	12	11	11		FALSE	FALSE	FALSE	FALSE		0.0225906	0.6574	FALSE
8147232	11	22	11	11	12	12	12	12	12	22	12		FALSE	FALSE	FALSE	FALSE		0.0369843	0.5044	FALSE
8147928	11	0	11	11	12	22	12	12	12	22	22		FALSE	FALSE	FALSE	FALSE		0.00648819	0.03081	FALSE
8148027	0	11	11	0	12	11	12	12	11	11	11		FALSE	FALSE	FALSE	FALSE		0.096252	0.5389	FALSE
8148142	11	0	11	11	12	22	12	12	12	22	22		FALSE	FALSE	FALSE	FALSE		NA	0.03081	FALSE
8148181	11	0	11	0	11	11	11	11	11	11	11		FALSE	FALSE	FALSE	FALSE		NA	NA	FALSE
8148199	0	0	22	0	12	11	0	12	12	11	11		FALSE	FALSE	FALSE	FALSE		NA	0.1394	FALSE
8148215	0	11	22	22	12	11	0	12	11	11	11		FALSE	FALSE	FALSE	FALSE		NA	0.4642	FALSE
8148280	11	0	11	0	12	22	12	12	12	22	22		FALSE	FALSE	FALSE	FALSE		NA	0.0241	FALSE
8148299	11	0	11	11	12	22	12	12	12	22	0		FALSE	FALSE	FALSE	FALSE		NA	0.1061	FALSE
8148308	11	11	11	11	11	11	11	11	12	11	11		FALSE	FALSE	FALSE	FALSE		NA	0.4151	FALSE
8148316	11	11	11	11	11	11	11	11	12	11	11		FALSE	FALSE	FALSE	FALSE		NA	0.4151	FALSE
8148331	11	0	12	0	12	0	12	12	12	22	0		FALSE	FALSE	FALSE	FALSE		NA	0.06195	FALSE
8148340	11	0	11	11	12	22	12	12	12	22	0		FALSE	FALSE	FALSE	FALSE		NA	0.1061	FALSE
8148378	0	0	22	0	12	11	12	12	12	11	11		FALSE	FALSE	FALSE	FALSE		NA	0.101	FALSE
8148526	11	0	11	0	12	0	12	12	12	0	0		FALSE	FALSE	FALSE	FALSE		NA	0.006225	FALSE
8148538	11	0	22	0	12	22	12	12	22	22	22		FALSE	FALSE	FALSE	FALSE		NA	0.1862	FALSE
8148645	11	22	11	11	11	12	12	11	11	0	12		FALSE	FALSE	FALSE	FALSE		NA	0.8586	FALSE
8148737	0	0	22	0	12	0	12	0	22	0	12		FALSE	FALSE	FALSE	FALSE		NA	0.4407	FALSE
8148889	11	22	11	11	12	0	12	11	11	0	12		FALSE	FALSE	FALSE	FALSE		0.0225512	0.8836	FALSE
8148955	11	22	11	11	12	12	12	11	11	22	12		FALSE	FALSE	FALSE	FALSE		0.0169134	0.8998	FALSE
8148971	11	22	11	11	12	12	12	11	11	22	12		FALSE	FALSE	FALSE	FALSE		0.0225512	0.8998	FALSE
8149063	11	22	11	11	12	0	0	11	11	22	12		FALSE	FALSE	FALSE	FALSE		0.0112756	0.8044	FALSE
8149065	11	11	22	11	11	0	11	12	22	11	12		FALSE	FALSE	FALSE	FALSE		0.0056378	0.441	FALSE
8149544	11	22	22	0	12	12	22	0	0	22	22		FALSE	FALSE	FALSE	FALSE		NA	0.3284	FALSE
8149808	11	22	11	11	12	0	12	11	11	22	12		FALSE	FALSE	FALSE	FALSE		0	0.8836	FALSE
8149876	11	11	11	11	11	12	11	12	22	11	12		FALSE	FALSE	FALSE	FALSE		0.0512598	0.05038	FALSE
8149907	11	22	11	11	12	12	0	11	11	22	12		FALSE	FALSE	FALSE	FALSE		0.00732283	0.8269	FALSE
8150023	11	11	11	11	11	11	11	11	11	11	11		FALSE	FALSE	FALSE	FALSE		0.0366142	NA	FALSE
8150072	11	0	11	11	12	12	12	11	11	22	12		FALSE	FALSE	FALSE	FALSE		0	0.2815	FALSE
8150143	11	22	11	11	12	12	12	11	11	0	12		FALSE	FALSE	FALSE	FALSE		0	0.8998	FALSE
8150157	11	22	11	11	12	12	12	11	11	22	12		FALSE	FALSE	FALSE	FALSE		0	0.8998	FALSE
8150209	11	0	11	11	12	12	0	11	11	0	12		FALSE	FALSE	FALSE	FALSE		0.0659055	0.3537	FALSE
8150217	11	0	22	11	12	22	12	12	22	22	22		FALSE	FALSE	FALSE	FALSE		0.00732283	0.2219	FALSE
8150386	11	0	0	11	0	0	12	0	11	22	12		FALSE	FALSE	FALSE	FALSE		0.087874	0.3174	FALSE
8150819	11	12	11	11	12	12	22	11	11	22	12		FALSE	FALSE	FALSE	FALSE		0	0.5194	FALSE
8151000	11	22	11	11	12	12	22	11	11	22	11		FALSE	FALSE	FALSE	FALSE		0.00784252	0.6722	FALSE
8151228	11	11	22	11	11	12	11	12	22	11	12		FALSE	FALSE	FALSE	FALSE		0.305858	0.4019	FALSE
8151540	11	11	22	11	11	12	11	12	0	11	0		FALSE	FALSE	FALSE	FALSE		0.854835	0.8925	FALSE
8151608	11	0	11	11	12	0	22	11	11	22	12		FALSE	FALSE	FALSE	FALSE		0.728622	0.3667	FALSE
8151875	11	0	11	0	12	0	22	11	11	0	12		FALSE	FALSE	FALSE	FALSE		0.00783465	0.4066	FALSE
8151957	11	11	22	11	11	11	11	11	12	11	11		FALSE	FALSE	FALSE	FALSE		0.0391732	0.6574	FALSE
8152128	11	0	11	11	12	12	22	11	11	22	12		FALSE	FALSE	FALSE	FALSE		0.00783465	0.34	FALSE
8152258	11	11	22	22	11	12	11	22	22	11	12		FALSE	FALSE	FALSE	FALSE		0.0391732	0.2911	FALSE
8152543	11	0	22	0	11	0	11	12	12	11	11		FALSE	FALSE	FALSE	FALSE		0.0146772	0.7613	FALSE
8152544	11	0	22	0	11	0	11	12	12	11	11		FALSE	FALSE	FALSE	FALSE		0.0146772	0.7613	FALSE
8152737	11	11	11	0	11	11	11	12	11	11	11		FALSE	FALSE	FALSE	FALSE		0.0440315	0.4416	FALSE
8152742	11	11	22	0	11	11	11	12	0	11	11		FALSE	FALSE	FALSE	FALSE		0.0513701	0.7872	FALSE
8152891	11	11	22	22	11	11	11	12	12	11	11		FALSE	FALSE	FALSE	FALSE		0	0.9884	FALSE
8153024	11	11	22	22	11	11	11	12	12	11	11		FALSE	FALSE	FALSE	FALSE		0.0146772	0.9884	FALSE
8153026	11	11	11	22	11	11	11	12	11	11	11		FALSE	FALSE	FALSE	FALSE		0	0.6708	FALSE
8153065	11	11	11	22	11	11	11	0	11	11	11		FALSE	FALSE	FALSE	FALSE		0	0.8901	FALSE
8153668	11	11	0	11	11	11	11	11	12	11	11		FALSE	FALSE	FALSE	FALSE		NA	0.4804	FALSE
8153742	11	11	0	11	11	11	11	11	12	11	11		FALSE	FALSE	FALSE	FALSE		0.00933858	0.4804	FALSE
8154016	11	0	0	11	11	11	11	11	12	11	11		FALSE	FALSE	FALSE	FALSE		0.0653701	0.5625	FALSE
8154291	11	11	0	11	11	11	11	11	12	11	11		FALSE	FALSE	FALSE	FALSE		0.00466929	0.4804	FALSE
8154322	11	11	22	0	11	12	12	0	12	11	12		FALSE	FALSE	FALSE	FALSE		0.0793779	0.4343	FALSE
8154383	11	11	0	11	11	11	11	11	12	11	11		FALSE	FALSE	FALSE	FALSE		0.00933858	0.4804	FALSE
8154744	11	11	0	11	11	11	11	11	12	11	11		FALSE	FALSE	FALSE	FALSE		0.164472	0.4804	FALSE
8154801	11	11	0	11	11	11	11	11	12	11	11		FALSE	FALSE	FALSE	FALSE		0.0411181	0.4804	FALSE
8155001	11	11	11	22	11	11	11	12	11	11	11		FALSE	FALSE	FALSE	FALSE		0.00587402	0.6708	FALSE
8155195	11	11	22	22	11	12	12	12	12	11	12		FALSE	FALSE	FALSE	FALSE		NA	0.3953	FALSE
8155530	11	0	0	11	11	11	11	11	12	11	11		FALSE	FALSE	FALSE	FALSE		0.0201732	0.5625	FALSE
8155590	11	11	11	11	11	11	11	12	11	11	11		FALSE	FALSE	FALSE	FALSE		NA	0.4154	FALSE
8155608	11	11	11	22	11	11	11	11	11	11	11		FALSE	FALSE	FALSE	FALSE		NA	0.9581	FALSE
8155669	11	11	11	0	11	0	12	12	11	11	12		FALSE	FALSE	FALSE	FALSE		NA	0.06105	FALSE
8155987	11	11	11	11	11	11	11	11	11	11	11		FALSE	FALSE	FALSE	FALSE		0.00645669	NA	FALSE
8156242	11	11	11	11	11	0	12	11	11	11	12		FALSE	FALSE	FALSE	FALSE		0.175614	0.1524	FALSE
8156411	11	11	22	11	11	11	11	11	12	11	11		FALSE	FALSE	FALSE	FALSE		0.0337402	0.6574	FALSE
8156529	11	11	11	22	11	11	11	0	11	11	11		FALSE	FALSE	FALSE	FALSE		0.202898	0.8901	FALSE
8156766	11	11	11	0	11	11	11	11	11	11	11		FALSE	FALSE	FALSE	FALSE		0.0610236	NA	FALSE
8156777	11	11	11	0	11	11	11	11	11	11	11		FALSE	FALSE	FALSE	FALSE		0.0119134	NA	FALSE
8156954	11	11	11	11	11	12	12	11	11	11	12		FALSE	FALSE	FALSE	FALSE		0.524142	0.1688	FALSE
8157064	11	11	0	11	11	11	11	11	12	11	11		FALSE	FALSE	FALSE	FALSE		0.484409	0.4804	FALSE
8157490	11	11	11	11	11	12	12	11	11	11	12		FALSE	FALSE	FALSE	FALSE		0.25926	0.1688	FALSE
8158524	11	11	22	22	11	22	12	22	22	11	22		FALSE	FALSE	FALSE	FALSE		0.917575	0.06171	TRUE
8158913	11	0	11	11	11	11	11	12	11	11	11		FALSE	FALSE	FALSE	FALSE		0.00714173	0.4812	FALSE
8159183	11	11	22	11	11	11	11	11	11	11	11		FALSE	FALSE	FALSE	FALSE		0.735598	0.3724	TRUE
8159573	11	11	11	11	12	11	12	11	11	11	11		FALSE	FALSE	FALSE	FALSE		0	0.6415	FALSE
8159657	11	11	11	0	11	11	11	12	11	11	11		FALSE	FALSE	FALSE	FALSE		0	0.4416	FALSE
8159821	11	11	22	11	11	11	11	11	11	11	11		FALSE	FALSE	FALSE	FALSE		0.157118	0.3724	FALSE
8159828	11	11	11	11	11	12	11	12	12	11	12		FALSE	FALSE	FALSE	FALSE		0.0357087	0.02847	TRUE
8159999	11	11	11	11	11	12	11	12	12	11	12		FALSE	FALSE	FALSE	FALSE		0	0.02847	TRUE
8160065	11	0	22	11	11	22	12	12	12	11	22		FALSE	FALSE	FALSE	FALSE		0.0779528	0.3817	FALSE
8160239	11	11	0	11	11	11	11	11	11	11	11		FALSE	FALSE	FALSE	FALSE		0.13252	NA	FALSE
8160241	11	11	22	22	11	22	12	22	12	11	22		FALSE	FALSE	FALSE	FALSE		0.0467717	0.1163	FALSE
8160258	11	11	22	22	11	22	12	22	12	11	22		FALSE	FALSE	FALSE	FALSE		0.257244	0.1163	FALSE
8160351	0	11	11	22	11	11	11	0	11	11	11		FALSE	FALSE	FALSE	FALSE		0.140315	0.9463	FALSE
8160399	11	11	11	11	11	11	11	11	11	11	12		FALSE	FALSE	FALSE	FALSE		0.140315	0.1517	FALSE
8160488	11	11	11	11	11	0	12	11	11	11	12		FALSE	FALSE	FALSE	FALSE		0.140315	0.1524	FALSE
8160508	0	11	22	22	11	22	12	22	12	0	22		FALSE	FALSE	FALSE	FALSE		0.163701	0.3533	FALSE
8160532	11	11	0	11	11	12	12	11	11	11	12		FALSE	FALSE	FALSE	FALSE		0.0311811	0.2422	FALSE
8161091	11	11	11	11	11	11	12	11	11	11	12		FALSE	FALSE	FALSE	FALSE		0.00774016	0.1388	FALSE
8161140	12	11	22	0	11	0	22	11	0	0	22		FALSE	FALSE	FALSE	FALSE		0.216724	0.693	FALSE
8161170	11	11	22	0	11	0	12	11	0	11	22		FALSE	FALSE	FALSE	FALSE		0.518591	0.4628	FALSE
8161179	11	11	0	0	11	12	11	11	0	11	12		FALSE	FALSE	FALSE	FALSE		0.270906	0.2906	FALSE
8161234	11	11	22	11	11	12	11	11	12	11	12		FALSE	FALSE	FALSE	FALSE		0	0.8096	FALSE
8161281	11	11	22	11	11	22	11	11	12	11	12		FALSE	FALSE	FALSE	FALSE		0	0.7995	FALSE
8161365	11	11	0	11	11	0	12	11	0	11	22		FALSE	FALSE	FALSE	FALSE		0.00774016	0.1284	FALSE
8161367	11	11	22	11	11	22	12	11	22	11	22		FALSE	FALSE	FALSE	FALSE		0.0154803	0.2734	FALSE
8161420	11	11	22	11	11	22	22	11	12	11	0		FALSE	FALSE	FALSE	FALSE		0.00774016	0.6097	FALSE
8161698	11	11	0	11	11	12	12	11	12	11	22		FALSE	FALSE	FALSE	FALSE		NA	0.06101	FALSE
8161719	11	11	0	11	11	12	12	11	12	11	22		FALSE	FALSE	FALSE	FALSE		NA	0.06101	FALSE
8162006	11	11	11	11	11	12	12	11	11	11	12		FALSE	FALSE	FALSE	FALSE		0.038937	0.1688	FALSE
8162333	11	11	11	22	12	11	12	12	12	11	11		FALSE	FALSE	FALSE	FALSE		0.856614	0.2761	TRUE
8162343	11	11	11	11	11	12	12	11	11	11	12		FALSE	FALSE	FALSE	FALSE		0.459457	0.1688	FALSE
8162814	11	11	11	22	12	0	22	22	12	11	12		FALSE	FALSE	FALSE	FALSE		0.166567	0.02888	TRUE
8162872	11	11	11	11	11	12	12	11	11	11	12		FALSE	FALSE	FALSE	FALSE		NA	0.1688	FALSE
8162957	11	11	11	11	11	11	12	11	11	11	12		FALSE	FALSE	FALSE	FALSE		NA	0.1388	FALSE
8162972	11	11	11	11	11	11	12	11	11	11	12		FALSE	FALSE	FALSE	FALSE		NA	0.1388	FALSE
8163243	11	0	11	12	11	11	11	12	11	12	11		FALSE	FALSE	FALSE	FALSE		0	0.6427	FALSE
8163314	11	11	11	0	11	12	12	11	11	11	12		FALSE	FALSE	FALSE	FALSE		0.0073937	0.183	FALSE
8163491	0	0	12	0	12	0	22	0	0	0	0		FALSE	FALSE	FALSE	FALSE		0.221811	0.4943	FALSE
8163693	0	0	0	0	22	0	12	22	12	0	0		FALSE	FALSE	FALSE	FALSE		0.0147874	0.6607	FALSE
8164038	11	11	11	11	12	11	12	11	11	11	11		FALSE	FALSE	FALSE	FALSE		0.0258583	0.6415	FALSE
8164436	11	11	22	11	11	11	11	11	11	11	11		FALSE	FALSE	FALSE	FALSE		0.0905039	0.3724	FALSE
8164508	11	11	22	11	11	11	11	11	11	11	11		FALSE	FALSE	FALSE	FALSE		0.0129291	0.3724	FALSE
8164679	11	11	22	11	11	0	12	11	11	11	12		FALSE	FALSE	FALSE	FALSE		0.181008	0.9448	FALSE
8164812	11	11	22	11	11	0	12	11	11	11	12		FALSE	FALSE	FALSE	FALSE		0.0323228	0.9448	FALSE
8165211	11	11	22	0	12	11	12	11	11	11	11		FALSE	FALSE	FALSE	FALSE		0	0.6339	FALSE
8165233	11	11	22	11	11	11	11	11	11	11	11		FALSE	FALSE	FALSE	FALSE		0.0375118	0.3724	FALSE
8165581	11	11	11	11	11	0	11	11	12	11	12		FALSE	FALSE	FALSE	FALSE		0.162551	0.08616	FALSE
8165727	11	11	22	11	11	11	11	11	11	11	11		FALSE	FALSE	FALSE	FALSE		0.206315	0.3724	FALSE
8165872	11	11	0	11	11	11	11	11	11	11	11		FALSE	FALSE	FALSE	FALSE		0	NA	FALSE
8166587	11	11	11	11	11	12	11	11	12	11	12		FALSE	FALSE	FALSE	FALSE		NA	0.1046	FALSE
8166812	11	11	11	11	11	12	11	11	12	11	12		FALSE	FALSE	FALSE	FALSE		NA	0.1046	FALSE
8166876	11	11	22	11	11	11	11	0	11	11	0		FALSE	FALSE	FALSE	FALSE		NA	0.5049	FALSE
8166886	11	11	11	11	12	11	12	11	11	11	11		FALSE	FALSE	FALSE	FALSE		NA	0.6415	FALSE
8167310	11	11	22	11	11	12	11	12	0	11	12		FALSE	FALSE	FALSE	FALSE		NA	0.6572	FALSE
8167761	11	11	22	11	12	12	12	22	22	11	12		FALSE	FALSE	FALSE	FALSE		NA	0.1405	FALSE
8168109	11	0	0	0	12	12	12	22	22	11	12		FALSE	FALSE	FALSE	FALSE		0.459425	0.05348	FALSE
8168199	11	11	11	11	11	11	11	11	12	11	11		FALSE	FALSE	FALSE	FALSE		0.0233622	0.4151	FALSE
8168425	11	11	22	11	12	11	12	12	11	11	11		FALSE	FALSE	FALSE	FALSE		0.00659055	0.8845	FALSE
8168629	11	11	11	11	11	11	11	12	11	11	11		FALSE	FALSE	FALSE	FALSE		0.001	0.4154	FALSE
8168885	11	11	11	11	12	11	12	11	11	11	11		FALSE	FALSE	FALSE	FALSE		0.00659055	0.6415	FALSE
8169099	11	11	0	11	11	11	11	11	11	11	11		FALSE	FALSE	FALSE	FALSE		0.00659055	NA	FALSE
8169194	11	11	11	11	12	11	12	11	11	11	11		FALSE	FALSE	FALSE	FALSE		0.166165	0.6415	FALSE
8169226	11	11	11	11	12	11	12	11	11	11	11		FALSE	FALSE	FALSE	FALSE		0.0551102	0.6415	FALSE
8169710	11	11	0	11	12	11	12	11	11	11	11		FALSE	FALSE	FALSE	FALSE		0.00782677	0.751	FALSE
8169768	11	11	0	11	11	11	11	11	11	11	11		FALSE	FALSE	FALSE	FALSE		0.0782677	NA	FALSE
8169807	11	11	11	11	12	11	12	11	11	11	11		FALSE	FALSE	FALSE	FALSE		0.0234803	0.6415	FALSE
8169929	11	11	11	11	12	11	12	11	11	11	11		FALSE	FALSE	FALSE	FALSE		0.907906	0.6415	TRUE
8170023	11	11	11	11	12	11	11	11	11	11	11		FALSE	FALSE	FALSE	FALSE		0.0313071	0.9048	FALSE
8170042	11	11	11	11	11	11	11	12	11	11	11		FALSE	FALSE	FALSE	FALSE		0.915732	0.4154	TRUE
8170177	11	11	0	11	12	11	12	11	11	11	11		FALSE	FALSE	FALSE	FALSE		0.00782677	0.751	FALSE
8170346	11	11	11	11	12	11	12	11	11	11	11		FALSE	FALSE	FALSE	FALSE		0.0234803	0.6415	FALSE
8170358	11	11	11	11	12	11	12	11	11	11	0		FALSE	FALSE	FALSE	FALSE		0	0.4479	FALSE
8170379	11	11	22	11	12	11	12	12	11	11	12		FALSE	FALSE	FALSE	FALSE		0.0391339	0.6437	FALSE
8170432	0	11	22	11	12	11	12	12	11	11	12		FALSE	FALSE	FALSE	FALSE		0.0234803	0.9516	FALSE
8170546	11	11	11	11	11	11	11	12	11	11	11		FALSE	FALSE	FALSE	FALSE		0.0326772	0.4154	FALSE
8170838	11	11	11	11	11	11	11	12	11	11	11		FALSE	FALSE	FALSE	FALSE		0	0.4154	FALSE
8170866	11	11	11	11	11	11	11	12	11	11	11		FALSE	FALSE	FALSE	FALSE		0.0130709	0.4154	FALSE
8171035	0	0	11	0	0	0	0	12	0	22	0		FALSE	FALSE	FALSE	FALSE		0.0588189	NA	FALSE
8171277	11	11	11	11	11	0	11	12	22	11	11		TRUE	FALSE	FALSE	FALSE		0.0196063	0.2577	TRUE
8171394	11	11	11	11	11	11	11	11	12	11	11		TRUE	FALSE	FALSE	FALSE		0.333307	0.4151	TRUE
8171421	11	11	22	11	12	22	12	11	11	11	11		TRUE	FALSE	FALSE	FALSE		0.0261417	0.7506	TRUE
8171590	11	11	11	22	12	22	12	11	12	11	12		TRUE	FALSE	FALSE	FALSE		0.750614	0.1827	TRUE
8172600	11	11	22	11	11	0	12	11	11	11	12		FALSE	FALSE	FALSE	FALSE		0.0077874	0.9448	FALSE
8172606	0	0	11	11	0	0	11	12	11	11	12		FALSE	FALSE	FALSE	FALSE		0	0.1711	FALSE
8172660	0	0	0	11	0	0	12	12	0	0	12		FALSE	FALSE	FALSE	FALSE		0.0077874	0.2365	FALSE
8172668	0	0	0	0	0	0	12	12	0	0	0		FALSE	FALSE	FALSE	FALSE		0.124598	NA	FALSE
8172834	0	11	11	0	0	11	11	0	0	11	11		FALSE	FALSE	FALSE	FALSE		0.0077874	NA	FALSE
8173248	11	11	0	0	11	12	11	12	11	11	22		FALSE	FALSE	FALSE	FALSE		0.0311496	0.1277	FALSE
8173485	11	11	22	11	11	12	12	12	11	11	22		FALSE	FALSE	FALSE	FALSE		0.163535	0.3477	FALSE
8173998	11	11	11	22	0	12	12	12	11	11	11		FALSE	FALSE	FALSE	FALSE		0.0235039	0.4819	FALSE
8174946	11	11	11	11	11	12	11	11	22	11	11		FALSE	FALSE	FALSE	FALSE		0.0467717	0.4062	FALSE
8175386	11	11	11	11	12	11	12	12	11	11	11		FALSE	FALSE	FALSE	FALSE		0.0155906	0.3404	FALSE
8175535	11	11	22	22	11	12	12	11	11	11	11		FALSE	FALSE	FALSE	FALSE		0.0467717	0.7071	FALSE
8175710	11	11	22	22	11	12	12	12	11	11	11		FALSE	FALSE	FALSE	FALSE		0.696583	0.9385	FALSE
8176034	11	11	22	22	11	12	0	22	11	11	11		FALSE	FALSE	FALSE	FALSE		0.195669	0.8738	FALSE
8176147	11	11	11	11	12	11	12	12	11	11	11		FALSE	FALSE	FALSE	FALSE		0.156535	0.3404	FALSE
8176312	11	11	11	11	12	11	12	12	11	11	11		FALSE	FALSE	FALSE	FALSE		0.234803	0.3404	FALSE
8176358	11	11	22	22	12	12	22	22	11	11	11		FALSE	FALSE	FALSE	FALSE		0.125228	0.6827	FALSE
8176516	11	11	11	11	12	11	12	12	11	11	11		FALSE	FALSE	FALSE	FALSE		0.0156535	0.3404	FALSE
8176554	11	11	22	11	11	11	11	12	11	11	11		FALSE	FALSE	FALSE	FALSE		0.125228	0.6572	FALSE
8176588	11	11	11	11	12	11	12	12	11	11	11		FALSE	FALSE	FALSE	FALSE		0.0156535	0.3404	FALSE
8177909	11	11	22	0	11	12	12	12	11	11	11		FALSE	FALSE	FALSE	FALSE		0.281433	0.9052	FALSE
8178354	11	11	22	22	11	12	12	12	11	11	11		FALSE	FALSE	FALSE	FALSE		0.0152126	0.9385	FALSE
8178481	11	11	22	22	12	22	0	22	22	11	11		FALSE	FALSE	FALSE	FALSE		0.0798661	0.3897	FALSE
8178725	0	12	11	11	12	11	11	11	11	22	22		FALSE	FALSE	FALSE	FALSE		0.00650394	0.6347	FALSE
8178935	11	12	22	11	12	12	12	22	11	11	11		FALSE	FALSE	FALSE	FALSE		0.0260157	0.817	FALSE
8179098	11	11	22	11	12	12	12	22	11	11	11		FALSE	FALSE	FALSE	FALSE		0	0.8143	FALSE
8179456	11	11	11	22	11	12	12	11	22	11	11		FALSE	FALSE	FALSE	FALSE		0.00650394	0.3685	FALSE
8180259	11	11	11	22	12	22	22	11	22	11	22		FALSE	FALSE	FALSE	FALSE		0.781102	0.03436	TRUE
8180406	11	11	11	22	11	11	12	11	11	11	11		FALSE	FALSE	FALSE	FALSE		0.015622	0.7774	FALSE
8180484	11	11	11	22	11	22	12	11	22	11	22		FALSE	FALSE	FALSE	FALSE		0.351496	0.06806	FALSE
8180727	11	11	11	11	11	12	11	11	11	11	11		FALSE	FALSE	FALSE	FALSE		0	0.89	FALSE
8180755	11	11	11	22	12	22	22	11	22	11	22		FALSE	FALSE	FALSE	FALSE		0.0439843	0.03436	FALSE
8180879	11	11	0	11	11	12	11	11	0	11	22		FALSE	FALSE	FALSE	FALSE		0.0366535	0.1695	FALSE
8181592	11	11	11	22	12	12	22	11	11	11	11		FALSE	FALSE	FALSE	FALSE		0	0.6079	FALSE
8181623	11	11	11	22	12	12	22	11	11	11	11		FALSE	FALSE	FALSE	FALSE		0.00733071	0.6079	FALSE
8181895	11	11	11	22	11	12	22	11	22	11	22		FALSE	FALSE	FALSE	FALSE		0.0748819	0.04661	FALSE
8181900	11	11	11	22	11	12	22	11	22	11	22		FALSE	FALSE	FALSE	FALSE		0.00499213	0.04661	FALSE
8181950	11	0	11	22	12	12	22	11	22	11	22		FALSE	FALSE	FALSE	FALSE		0.0549134	0.06863	FALSE
8181992	11	11	11	22	12	12	22	11	22	11	22		FALSE	FALSE	FALSE	FALSE		0.00499213	0.0276	TRUE
8182061	11	11	0	22	12	12	22	11	22	11	22		FALSE	FALSE	FALSE	FALSE		0.159748	0.05887	FALSE
8182315	11	11	0	0	0	0	12	11	0	11	11		FALSE	FALSE	FALSE	FALSE		0.104835	0.7079	FALSE
8182334	11	11	11	0	0	11	12	11	11	11	11		FALSE	FALSE	FALSE	FALSE		0.039937	0.6488	FALSE
8182497	11	11	11	11	0	12	0	11	11	11	11		FALSE	FALSE	FALSE	FALSE		0.0549134	0.8486	FALSE
8182881	11	11	0	22	11	11	12	11	11	11	11		FALSE	FALSE	FALSE	FALSE		NA	0.8843	FALSE
8182884	11	11	11	11	12	11	0	11	11	11	11		FALSE	FALSE	FALSE	FALSE		NA	0.8676	FALSE
8182977	11	11	11	0	11	0	12	11	22	11	22		FALSE	FALSE	FALSE	FALSE		NA	0.0536	FALSE
8183387	11	11	11	0	11	11	0	11	11	11	11		FALSE	FALSE	FALSE	FALSE		NA	NA	FALSE
8183765	11	11	11	11	0	12	12	11	22	11	11		FALSE	FALSE	FALSE	FALSE		NA	0.3066	FALSE
8184093	11	11	11	11	0	0	12	11	11	11	11		FALSE	FALSE	FALSE	FALSE		NA	0.6415	FALSE
8185260	0	0	0	11	12	0	0	0	0	0	0		FALSE	FALSE	FALSE	FALSE		0.171669	NA	FALSE
8185796	11	11	11	11	11	12	11	11	11	11	11		FALSE	FALSE	FALSE	FALSE		0.399567	0.89	FALSE
8185953	11	11	11	11	12	12	12	11	11	11	11		FALSE	FALSE	FALSE	FALSE		0	0.6185	FALSE
8186003	11	11	11	11	12	12	12	11	22	11	11		FALSE	FALSE	FALSE	FALSE		0	0.2745	FALSE
8186449	11	11	11	11	11	0	11	11	0	11	11		FALSE	FALSE	FALSE	FALSE		NA	NA	FALSE
8187042	11	11	11	11	11	12	11	11	11	11	11		FALSE	FALSE	FALSE	FALSE		0.0479843	0.89	FALSE
8187102	11	11	11	11	12	12	12	11	22	11	11		FALSE	FALSE	FALSE	FALSE		0.0043622	0.2745	FALSE
8187163	11	11	11	11	11	12	11	11	11	11	11		FALSE	FALSE	FALSE	FALSE		0.0261732	0.89	FALSE
8187193	11	11	11	11	12	0	0	11	22	11	11		FALSE	FALSE	FALSE	FALSE		0	0.3957	FALSE
8187199	11	11	11	11	12	11	11	11	22	11	11		FALSE	FALSE	FALSE	FALSE		0.0043622	0.4115	FALSE
8187261	11	11	11	11	12	12	12	11	22	11	11		FALSE	FALSE	FALSE	FALSE		0	0.2745	FALSE
8187547	11	11	11	11	12	22	12	11	22	11	11		FALSE	FALSE	FALSE	FALSE		0	0.3362	FALSE
8187941	11	11	11	11	12	22	12	11	22	11	11		FALSE	FALSE	FALSE	FALSE		0	0.3362	FALSE
8188812	11	11	11	11	11	12	11	11	11	11	11		FALSE	TRUE	FALSE	TRUE	NONSYNONYMOUS	0.988165	NA	TRUE
8189042	11	11	11	11	11	12	11	11	11	11	11		FALSE	TRUE	FALSE	TRUE	SYNONYMOUS	0.572929	0.89	TRUE
8189246	11	11	11	22	11	11	11	11	11	11	11		FALSE	FALSE	FALSE	FALSE		0.157693	0.9581	FALSE
8189330	11	11	11	11	12	22	12	11	22	11	11		FALSE	FALSE	FALSE	FALSE		0.134189	0.3362	FALSE
8189404	11	11	11	11	12	22	12	11	0	11	11		FALSE	FALSE	FALSE	FALSE		0.243874	0.5705	FALSE
8189443	11	11	11	11	11	11	11	11	0	11	11		FALSE	FALSE	FALSE	FALSE		0.110685	NA	FALSE
8189709	11	11	11	11	12	11	12	11	11	11	11		FALSE	FALSE	FALSE	FALSE		0.22252	0.6415	FALSE
8189832	11	11	11	11	12	11	0	11	11	11	11		FALSE	FALSE	FALSE	FALSE		0.370866	0.8676	FALSE
8190030	11	11	11	22	12	22	22	22	22	11	22		FALSE	FALSE	FALSE	FALSE		0.16689	0.0004665	TRUE
8190163	11	11	11	11	12	11	12	12	11	11	11		FALSE	FALSE	FALSE	FALSE		0.0061811	0.3404	FALSE
8190188	11	11	11	11	12	12	12	12	22	11	11		FALSE	FALSE	FALSE	FALSE		0	0.1244	FALSE
8190319	11	11	11	11	11	12	11	11	22	11	11		FALSE	FALSE	FALSE	FALSE		0	0.4062	FALSE
8190446	11	11	11	11	12	11	12	12	11	11	11		FALSE	FALSE	FALSE	FALSE		0.0185433	0.3404	FALSE
8190633	0	11	11	11	11	12	11	11	22	11	11		FALSE	FALSE	FALSE	FALSE		0.220252	0.5048	FALSE
8190739	11	11	11	11	12	0	12	12	22	11	11		FALSE	FALSE	FALSE	FALSE		0.00892913	0.1513	FALSE
8190754	11	11	11	11	11	12	11	11	11	11	11		FALSE	FALSE	FALSE	FALSE		0.0654803	0.89	FALSE
8190876	11	11	11	11	12	12	12	12	22	11	11		FALSE	FALSE	FALSE	FALSE		0.0357165	0.1244	FALSE
8190895	11	11	11	11	11	12	11	11	22	11	11		FALSE	FALSE	FALSE	FALSE		0.0178583	0.4062	FALSE
8190905	11	11	11	11	12	12	12	12	22	11	11		FALSE	FALSE	FALSE	FALSE		0.00595276	0.1244	FALSE
8191159	11	11	11	11	11	11	11	11	12	11	11		FALSE	FALSE	FALSE	FALSE		0.199417	0.4151	FALSE
8191491	11	11	11	11	12	12	12	12	22	11	11		FALSE	FALSE	FALSE	FALSE		NA	0.1244	FALSE
8191704	11	11	11	11	11	11	11	11	12	11	11		FALSE	FALSE	FALSE	FALSE		0	0.4151	FALSE
8192127	11	11	11	0	11	12	12	11	11	11	11		FALSE	FALSE	FALSE	FALSE		0.979331	0.6441	TRUE
8192320	11	11	22	11	11	11	11	12	11	11	12		FALSE	FALSE	FALSE	FALSE		0.00783465	0.8566	FALSE
8192323	11	11	22	11	11	11	11	12	11	11	12		FALSE	FALSE	FALSE	FALSE		0.0156693	0.8566	FALSE
8192344	11	11	22	11	11	11	11	12	11	11	12		FALSE	FALSE	FALSE	FALSE		0	0.8566	FALSE
8192473	11	0	22	22	12	22	22	0	22	0	22		FALSE	FALSE	FALSE	FALSE		0.55626	0.05917	FALSE
8193016	11	11	11	0	11	11	12	11	22	11	11		FALSE	FALSE	FALSE	FALSE		0.164693	0.3343	FALSE
8193179	11	11	11	0	11	11	12	12	22	11	12		FALSE	FALSE	FALSE	FALSE		0.00784252	0.02972	TRUE
8193460	11	11	11	11	11	11	11	12	11	11	0		FALSE	FALSE	FALSE	FALSE		0	0.2891	FALSE
8193723	11	0	11	0	11	12	12	11	22	11	11		FALSE	FALSE	FALSE	FALSE		0.524394	0.441	FALSE
8194124	11	11	11	22	11	11	12	11	11	11	11		FALSE	FALSE	FALSE	FALSE		0.0234803	0.7774	FALSE
8194710	11	11	11	22	11	12	11	12	22	11	12		FALSE	FALSE	FALSE	FALSE		0.0154331	0.09458	FALSE
8194741	11	11	11	11	11	12	11	12	22	11	0		FALSE	FALSE	FALSE	FALSE		0	0.08556	FALSE
8195052	11	11	22	11	11	0	12	12	11	11	22		FALSE	FALSE	FALSE	FALSE		0.308661	0.3869	FALSE
8195267	11	11	22	11	11	22	12	22	22	11	22		FALSE	FALSE	FALSE	FALSE		0.80252	0.08625	TRUE
8195286	11	11	22	0	11	0	11	22	22	11	22		FALSE	FALSE	FALSE	FALSE		0.00771654	0.1772	FALSE
8195430	11	11	11	11	11	11	11	11	22	11	11		FALSE	FALSE	FALSE	FALSE		0.138898	0.4151	FALSE
8195561	11	11	11	11	11	11	11	12	22	11	11		FALSE	FALSE	FALSE	FALSE		0.162047	0.2411	FALSE
8195613	11	11	11	11	11	11	11	0	22	11	11		FALSE	FALSE	FALSE	FALSE		0.470709	0.3711	FALSE
8195617	11	11	11	11	12	11	12	11	11	11	11		FALSE	FALSE	FALSE	FALSE		0.169764	0.6415	FALSE
8196098	11	11	22	22	12	22	22	22	22	11	22		FALSE	TRUE	FALSE	TRUE	NONSYNONYMOUS	0.97052	0.01019	TRUE
8196229	11	11	11	11	12	11	12	11	11	11	11		FALSE	FALSE	TRUE	FALSE		0.0626142	0.6415	TRUE
8196343	11	11	11	11	11	11	11	12	22	11	11		FALSE	FALSE	TRUE	FALSE		0.0469606	0.2411	TRUE
8196695	11	11	11	11	11	11	11	11	22	11	11		FALSE	FALSE	TRUE	FALSE		0	0.4151	TRUE
8197023	11	11	22	11	12	11	22	12	22	11	22		FALSE	FALSE	TRUE	FALSE		0	0.1041	TRUE
8197034	11	11	11	11	11	11	11	11	22	11	11		FALSE	FALSE	TRUE	FALSE		0.0155433	0.4151	TRUE
8197337	11	11	22	11	12	11	22	12	22	11	22		FALSE	FALSE	TRUE	FALSE		0.0051811	0.1041	TRUE
8197681	11	11	22	11	12	11	22	12	11	11	12		FALSE	FALSE	TRUE	FALSE		0.0155433	0.5568	TRUE
8197723	11	11	11	11	11	11	11	11	0	11	11		FALSE	FALSE	TRUE	FALSE		0.0414488	NA	TRUE
8198071	11	11	11	11	11	22	11	12	22	11	11		FALSE	FALSE	TRUE	FALSE		0.00522047	0.304	TRUE
8198191	11	11	22	11	12	11	22	22	11	11	22		FALSE	FALSE	TRUE	FALSE		0.0522047	0.223	TRUE
8198861	11	11	11	11	11	11	11	11	11	11	12		FALSE	FALSE	TRUE	FALSE		0.0155906	0.1517	TRUE
8199122	11	11	22	11	12	11	22	0	11	11	12		FALSE	FALSE	TRUE	FALSE		0.0545669	0.6355	TRUE
8199339	0	0	0	0	22	0	22	22	0	0	22		FALSE	FALSE	TRUE	FALSE		0.140315	NA	TRUE
8200320	11	11	22	11	12	11	22	22	22	11	12		FALSE	FALSE	FALSE	FALSE		0	0.1628	FALSE
8200457	11	11	22	11	12	11	22	12	11	11	12		FALSE	FALSE	FALSE	FALSE		0.0078189	0.5568	FALSE
8200495	11	11	22	11	12	22	22	0	22	11	22		FALSE	FALSE	FALSE	FALSE		0.0078189	0.06089	FALSE
8200510	11	11	22	11	12	22	22	12	11	11	22		FALSE	FALSE	FALSE	FALSE		0.250205	0.275	FALSE
8200820	11	11	22	11	12	22	22	22	22	11	22		FALSE	FALSE	FALSE	FALSE		0.0108032	0.03365	FALSE
8200950	11	11	11	11	11	11	11	12	0	11	11		FALSE	FALSE	FALSE	FALSE		0.183654	0.3714	FALSE
8200971	11	12	11	11	11	11	11	11	11	11	11		FALSE	FALSE	FALSE	FALSE		0.243071	0.2116	FALSE
8201128	11	11	11	22	11	11	11	11	11	11	11		FALSE	FALSE	FALSE	FALSE		0.226866	0.9581	FALSE
8201189	11	11	11	11	11	11	11	11	0	11	11		FALSE	FALSE	FALSE	FALSE		0	NA	FALSE
8201212	11	11	22	11	12	22	22	12	11	11	22		FALSE	FALSE	FALSE	FALSE		0.00540158	0.275	FALSE
8201248	11	11	11	11	11	11	11	11	0	11	11		FALSE	FALSE	FALSE	FALSE		0.0108032	NA	FALSE
8201423	11	11	0	11	12	11	22	12	11	11	12		FALSE	FALSE	FALSE	FALSE		0.075622	0.1792	FALSE
8201661	0	0	0	11	12	22	22	12	22	11	22		FALSE	FALSE	FALSE	FALSE		0.0122598	0.2547	FALSE
8201686	11	11	11	11	11	11	11	12	11	11	11		FALSE	FALSE	FALSE	FALSE		0.141748	0.4154	FALSE
8201757	11	11	22	11	12	22	22	12	22	11	22		FALSE	FALSE	FALSE	FALSE		0.0629291	0.07091	FALSE
8201806	11	11	22	11	12	11	22	12	22	11	12		FALSE	FALSE	FALSE	FALSE		0.00662992	0.2403	FALSE
8201980	11	11	22	22	12	22	22	22	22	11	22		FALSE	FALSE	FALSE	FALSE		0.485173	0.01019	TRUE
8202283	11	11	22	22	12	22	0	22	22	11	22		FALSE	FALSE	FALSE	FALSE		0.0404094	0.01882	TRUE
8202307	11	11	12	22	12	0	0	22	22	11	22		FALSE	FALSE	FALSE	FALSE		0.271236	0.02836	TRUE
8202504	11	11	22	22	12	22	22	22	22	0	12		FALSE	FALSE	FALSE	FALSE		0.518953	0.07502	FALSE
8202539	11	11	11	0	11	11	11	11	11	11	11		FALSE	FALSE	FALSE	FALSE		0.0798189	NA	FALSE
8202581	0	0	22	0	22	22	22	12	11	0	22		FALSE	FALSE	FALSE	FALSE		0.0568819	0.4327	FALSE
8202702	11	11	11	11	11	11	11	11	12	11	11		FALSE	FALSE	FALSE	FALSE		NA	0.4151	FALSE
8202758	11	0	0	22	12	22	0	22	12	11	12		FALSE	FALSE	FALSE	FALSE		NA	0.2438	FALSE
8202766	11	0	0	22	12	22	0	22	12	0	12		FALSE	FALSE	FALSE	FALSE		NA	0.2438	FALSE
8203003	11	11	11	22	11	0	12	22	22	11	12		FALSE	FALSE	FALSE	FALSE		NA	0.03837	FALSE
8203080	11	11	11	22	11	22	12	0	22	11	12		FALSE	FALSE	FALSE	FALSE		NA	0.07319	FALSE
8203081	11	11	11	22	11	22	12	0	22	11	12		FALSE	FALSE	FALSE	FALSE		NA	0.07319	FALSE
8203157	11	11	11	22	11	11	11	11	11	11	11		FALSE	FALSE	FALSE	FALSE		0.0477559	0.9581	FALSE
8203180	11	11	11	22	11	22	12	22	22	11	12		FALSE	FALSE	FALSE	FALSE		0.130882	0.03731	FALSE
8203553	11	11	11	22	11	22	12	22	22	11	11		FALSE	FALSE	FALSE	FALSE		0.116465	0.1689	FALSE
8203666	11	11	11	22	11	0	12	22	22	11	11		FALSE	FALSE	FALSE	FALSE		0.0154331	0.1794	FALSE
8203682	11	11	11	22	11	22	12	22	22	11	11		FALSE	FALSE	FALSE	FALSE		0.0154331	0.1689	FALSE
8203924	11	11	11	0	11	11	11	11	11	11	11		FALSE	FALSE	FALSE	FALSE		0.193441	NA	FALSE
8203994	0	11	0	0	12	11	0	0	12	0	11		FALSE	FALSE	FALSE	FALSE		0.0394882	0.7358	FALSE
8204156	11	11	11	22	11	22	12	12	22	11	11		FALSE	FALSE	FALSE	FALSE		0.0346772	0.2389	FALSE
8204309	11	11	0	11	12	11	12	11	11	11	0		FALSE	FALSE	FALSE	FALSE		0.135709	0.5513	FALSE
8204410	11	11	11	11	11	11	11	12	12	11	11		FALSE	FALSE	FALSE	FALSE		0.0250551	0.2078	FALSE
8204595	11	11	0	11	12	11	12	11	11	11	22		FALSE	FALSE	FALSE	FALSE		0.0394724	0.1544	FALSE
8204602	11	11	11	11	11	11	12	0	11	11	11		FALSE	FALSE	FALSE	FALSE		0.0987402	0.5614	FALSE
8204641	11	11	0	22	11	22	12	22	22	11	11		FALSE	FALSE	FALSE	FALSE		0.0349134	0.2701	FALSE
8204783	11	11	11	11	11	11	12	0	12	11	11		FALSE	FALSE	FALSE	FALSE		NA	0.2523	FALSE
8205023	11	11	11	11	11	11	0	12	11	11	11		FALSE	FALSE	FALSE	FALSE		0.234583	0.4045	FALSE
8205275	0	11	11	22	11	22	11	12	0	11	11		FALSE	FALSE	FALSE	FALSE		0.131953	0.7816	FALSE
8205411	11	11	11	11	11	11	12	12	11	11	11		FALSE	FALSE	FALSE	FALSE		0.131953	0.3159	FALSE
8205518	11	11	11	11	11	11	11	0	12	11	11		FALSE	FALSE	FALSE	FALSE		0.483827	0.3711	FALSE
8207199	11	11	11	11	11	11	11	12	12	11	11		FALSE	FALSE	FALSE	FALSE		0.0552992	0.2078	FALSE
8207311	11	11	11	11	11	0	11	11	12	11	11		FALSE	FALSE	FALSE	FALSE		0.109598	0.4352	FALSE
8207997	0	0	11	0	12	0	0	0	11	0	11		FALSE	FALSE	FALSE	FALSE		NA	0.8407	FALSE
8208854	0	0	0	11	0	0	11	0	0	0	0		FALSE	FALSE	FALSE	FALSE		NA	NA	FALSE
8208856	0	0	0	11	0	11	11	0	0	0	0		FALSE	FALSE	FALSE	FALSE		NA	NA	FALSE
8208873	0	0	0	0	22	0	0	22	0	0	0		FALSE	FALSE	FALSE	FALSE		NA	NA	FALSE
8208877	0	11	0	0	11	0	0	11	11	0	11		FALSE	FALSE	FALSE	FALSE		NA	NA	FALSE
8209091	11	11	11	11	11	0	11	12	0	11	11		FALSE	FALSE	FALSE	FALSE		0.198646	0.3889	FALSE
8209182	0	11	0	0	12	11	11	11	11	0	22		FALSE	FALSE	FALSE	FALSE		0.227858	0.3035	FALSE
8209237	11	11	11	11	11	0	11	11	0	11	11		FALSE	FALSE	FALSE	FALSE		NA	NA	FALSE
8209269	11	11	11	11	11	0	11	12	0	11	11		FALSE	FALSE	FALSE	FALSE		NA	0.3889	FALSE
8209271	11	11	11	11	11	0	11	12	0	11	11		FALSE	FALSE	FALSE	FALSE		NA	0.3889	FALSE
8209464	11	11	11	11	11	11	11	0	12	11	11		FALSE	FALSE	FALSE	FALSE		0.069378	0.3711	FALSE
8209571	11	11	11	11	11	22	12	12	12	11	11		FALSE	FALSE	FALSE	FALSE		0	0.2705	FALSE
8210151	11	11	22	22	12	11	22	12	11	11	22		FALSE	FALSE	FALSE	FALSE		0.0770866	0.3043	FALSE
8210204	11	11	11	11	11	0	11	0	22	11	11		FALSE	FALSE	FALSE	FALSE		0.0154173	0.3886	FALSE
8210310	11	11	11	11	11	11	11	0	12	11	11		FALSE	FALSE	FALSE	FALSE		0.63211	0.3711	FALSE
8210570	11	11	22	11	12	11	12	11	11	11	22		FALSE	FALSE	FALSE	FALSE		0.0269606	0.5542	FALSE
8210574	11	11	22	11	12	11	12	11	11	11	22		FALSE	FALSE	FALSE	FALSE		0.0943622	0.5542	FALSE
8210883	0	11	0	11	12	11	22	12	11	11	22		FALSE	FALSE	FALSE	FALSE		0.202205	0.1365	FALSE
8210949	11	11	11	11	11	0	11	11	12	11	11		FALSE	FALSE	FALSE	FALSE		0.222425	0.4352	FALSE
8211370	11	11	22	0	12	22	22	12	12	11	22		FALSE	FALSE	FALSE	FALSE		0	0.09739	FALSE
8211454	11	11	11	11	11	0	11	11	12	11	11		FALSE	FALSE	FALSE	FALSE		0	0.4352	FALSE
8211502	0	11	22	0	12	22	22	12	0	11	22		FALSE	FALSE	FALSE	FALSE		0.156094	0.2997	FALSE
8211937	0	11	22	22	12	22	22	22	22	11	22		FALSE	FALSE	FALSE	FALSE		0	0.07638	FALSE
8212002	11	11	11	11	11	11	11	12	12	11	11		FALSE	FALSE	FALSE	FALSE		0	0.2078	FALSE
8212140	0	0	11	0	12	0	11	12	12	0	11		FALSE	FALSE	FALSE	FALSE		NA	0.7341	FALSE
8212268	11	0	0	0	0	11	12	0	0	11	11		FALSE	FALSE	FALSE	FALSE		NA	0.7782	FALSE
8212291	0	0	0	0	0	0	12	0	0	11	11		FALSE	FALSE	FALSE	FALSE		NA	NA	FALSE
8212501	0	11	0	0	12	22	22	0	0	11	22		FALSE	FALSE	FALSE	FALSE		0.645055	0.06241	FALSE
8212583	11	11	11	11	11	0	11	11	12	11	11		FALSE	FALSE	FALSE	FALSE		0.0132677	0.4352	FALSE
8212659	0	0	11	0	11	0	11	11	0	0	11		FALSE	FALSE	FALSE	FALSE		0.0316693	NA	FALSE
8212725	11	0	0	11	12	22	22	12	12	11	22		FALSE	FALSE	FALSE	FALSE		0.043937	0.08882	FALSE
8212786	11	11	22	11	12	22	22	12	12	11	22		FALSE	FALSE	FALSE	FALSE		NA	0.1258	FALSE
8212814	11	11	22	0	12	22	22	12	12	11	22		FALSE	FALSE	FALSE	FALSE		NA	0.09739	FALSE
8212821	11	11	22	11	12	22	22	12	12	11	22		FALSE	FALSE	FALSE	FALSE		NA	0.1258	FALSE
8212880	0	0	11	22	12	0	11	12	22	22	11		FALSE	FALSE	FALSE	FALSE		NA	0.8796	FALSE
8212976	11	11	0	11	12	22	0	12	12	11	22		FALSE	FALSE	FALSE	FALSE		0	0.04121	FALSE
8213044	11	11	11	11	11	0	11	11	12	11	11		FALSE	FALSE	FALSE	FALSE		0	0.4352	FALSE
8213049	11	11	11	11	11	0	11	11	12	11	11		FALSE	FALSE	FALSE	FALSE		0.0288189	0.4352	FALSE
8213073	11	11	11	12	11	0	11	11	12	11	11		FALSE	FALSE	FALSE	FALSE		0.504331	0.526	FALSE
8213113	11	11	11	11	11	0	11	11	12	11	11		FALSE	FALSE	FALSE	FALSE		0	0.4352	FALSE
8213114	0	0	0	11	12	11	11	11	11	22	11		FALSE	FALSE	FALSE	FALSE		0	0.3927	FALSE
8213148	11	11	11	11	11	0	11	11	12	11	11		FALSE	FALSE	FALSE	FALSE		0.100866	0.4352	FALSE
8213214	11	11	11	0	11	0	11	11	12	11	11		FALSE	FALSE	FALSE	FALSE		0.129685	0.4639	FALSE
8213526	11	11	11	11	11	12	11	11	12	11	11		FALSE	FALSE	FALSE	FALSE		0.0360236	0.4755	FALSE
8213630	11	11	11	11	11	11	11	12	12	11	11		FALSE	FALSE	FALSE	FALSE		0.129685	0.2078	FALSE
8213635	11	11	11	11	11	11	11	12	12	11	11		FALSE	FALSE	FALSE	FALSE		0.13689	0.2078	FALSE
8214058	11	11	11	11	11	11	11	11	12	11	11		FALSE	FALSE	FALSE	FALSE		0.157559	0.4151	FALSE
8214101	11	11	11	0	11	11	11	12	12	11	11		FALSE	FALSE	FALSE	FALSE		0.00543307	0.2295	FALSE
8214107	11	11	11	0	11	11	11	12	12	11	11		FALSE	FALSE	FALSE	FALSE		0.0162992	0.2295	FALSE
8214123	11	11	11	22	11	11	11	12	12	11	11		FALSE	FALSE	FALSE	FALSE		0	0.4329	FALSE
8214156	11	11	11	22	11	11	11	12	22	11	11		FALSE	FALSE	FALSE	FALSE		0.0543307	0.3383	FALSE
8214616	11	11	11	0	11	11	11	12	22	11	11		FALSE	FALSE	FALSE	FALSE		0	0.2645	FALSE
8214820	11	11	11	0	11	12	11	0	22	11	11		FALSE	FALSE	FALSE	FALSE		0.0217323	0.3568	FALSE
8214888	11	11	11	0	11	0	0	12	22	11	11		FALSE	FALSE	FALSE	FALSE		0.0162992	0.2619	FALSE
8214967	11	11	11	0	11	12	11	12	22	11	11		FALSE	FALSE	FALSE	FALSE		0.00543307	0.2481	FALSE
8215443	11	11	11	0	11	12	11	11	11	11	11		FALSE	FALSE	FALSE	FALSE		0	0.8926	FALSE
8215479	0	11	22	22	12	22	22	22	12	11	12		FALSE	FALSE	FALSE	FALSE		0	0.561	FALSE
8215716	11	11	11	22	11	11	11	11	11	11	11		FALSE	FALSE	FALSE	FALSE		0.179717	0.9581	FALSE
8215841	11	11	11	11	11	11	12	22	11	11	11		FALSE	FALSE	FALSE	FALSE		0.0135276	0.311	FALSE
8215856	11	11	22	22	12	12	22	22	11	11	12		FALSE	FALSE	FALSE	FALSE		0.0711654	0.3422	FALSE
8215868	11	11	22	22	12	12	22	12	11	11	12		FALSE	FALSE	FALSE	FALSE		0.163386	0.4897	FALSE
8215903	11	11	11	22	11	11	11	11	11	11	11		FALSE	FALSE	FALSE	FALSE		0.00776378	0.9581	FALSE
8216262	11	11	0	22	12	12	22	12	11	11	12		FALSE	FALSE	FALSE	FALSE		0.0654016	0.2255	FALSE
8216374	11	11	11	11	11	11	12	12	11	11	11		FALSE	FALSE	FALSE	FALSE		0.0308189	0.3159	FALSE
8216654	11	11	11	11	11	12	11	12	12	11	11		FALSE	FALSE	FALSE	FALSE		0.0481102	0.2349	FALSE
8217465	11	11	11	22	11	11	11	11	11	11	11		FALSE	FALSE	FALSE	FALSE		0.0708976	0.9581	FALSE
8217545	11	11	11	22	11	11	11	11	11	11	11		FALSE	FALSE	FALSE	FALSE		0.021685	0.9581	FALSE
8217635	11	11	11	22	11	11	11	11	11	11	11		FALSE	FALSE	FALSE	FALSE		0.307118	0.9581	FALSE
8217674	11	11	11	11	11	12	11	11	11	11	11		FALSE	FALSE	FALSE	FALSE		NA	0.89	FALSE
8217897	11	0	22	0	12	22	22	12	11	11	22		FALSE	FALSE	FALSE	FALSE		NA	0.5015	FALSE
8218002	0	11	11	11	11	11	11	12	12	11	11		FALSE	FALSE	FALSE	FALSE		NA	0.2494	FALSE
8218475	11	11	22	0	12	22	22	12	11	11	22		FALSE	FALSE	FALSE	FALSE		NA	0.2601	FALSE
8218547	11	11	22	11	12	22	22	12	11	11	22		FALSE	FALSE	FALSE	FALSE		NA	0.275	FALSE
8218816	11	11	22	22	12	22	22	22	22	11	22		FALSE	FALSE	FALSE	FALSE		NA	0.01019	TRUE
8218895	11	11	11	11	11	11	11	11	12	11	11		FALSE	FALSE	FALSE	FALSE		NA	0.4151	FALSE
8219182	11	11	11	0	11	11	11	11	11	11	11		FALSE	FALSE	FALSE	FALSE		NA	NA	FALSE
8219419	11	11	22	22	12	22	22	12	12	11	22		FALSE	FALSE	FALSE	FALSE		0.004	0.08898	FALSE
8219507	11	11	11	0	11	11	11	11	11	11	11		FALSE	FALSE	FALSE	FALSE		NA	NA	FALSE
8219581	11	11	11	11	11	11	11	11	11	11	11		FALSE	FALSE	FALSE	FALSE		NA	NA	FALSE
8219643	11	11	11	22	11	11	11	11	11	11	11		FALSE	FALSE	FALSE	FALSE		NA	0.9581	FALSE
8220263	11	11	11	11	11	11	11	12	11	11	11		FALSE	FALSE	FALSE	FALSE		NA	0.4154	FALSE
8220400	11	11	11	11	11	11	11	11	11	11	11		FALSE	FALSE	FALSE	FALSE		NA	NA	FALSE
8220599	11	11	11	0	11	11	11	11	11	11	11		FALSE	FALSE	FALSE	FALSE		NA	NA	FALSE
8220734	11	11	11	0	11	11	11	11	12	11	11		FALSE	FALSE	FALSE	FALSE		NA	0.4413	FALSE
8220832	0	0	11	0	12	11	11	0	12	22	11		FALSE	FALSE	FALSE	FALSE		NA	0.8123	FALSE
8220952	11	11	11	0	11	11	11	11	11	11	11		FALSE	FALSE	FALSE	FALSE		NA	NA	FALSE
8220968	11	11	11	0	11	11	11	11	11	11	11		FALSE	FALSE	FALSE	FALSE		NA	NA	FALSE
8221353	11	11	11	22	11	11	11	11	11	11	11		FALSE	FALSE	FALSE	FALSE		0.0136614	0.9581	FALSE
8221405	11	11	11	22	11	11	11	11	11	11	11		FALSE	FALSE	FALSE	FALSE		0.475803	0.9581	FALSE
8221755	11	11	22	22	12	22	22	22	12	11	22		FALSE	FALSE	FALSE	FALSE		0.659394	0.03772	FALSE
8221863	11	11	11	0	11	11	11	11	11	11	11		FALSE	FALSE	FALSE	FALSE		0.146606	NA	FALSE
8221951	11	11	0	11	12	12	22	12	11	11	22		FALSE	FALSE	FALSE	FALSE		0.0896299	0.07061	FALSE
8222030	11	0	22	11	12	12	22	12	11	11	22		FALSE	FALSE	FALSE	FALSE		0.507457	0.4611	FALSE
8222249	11	0	22	22	12	12	22	12	11	11	22		FALSE	FALSE	FALSE	FALSE		0	0.4858	FALSE
8222270	11	11	11	22	11	12	12	22	12	11	12		FALSE	FALSE	FALSE	FALSE		0.600354	0.04037	FALSE
8222377	0	11	22	22	12	12	22	12	11	11	22		FALSE	FALSE	FALSE	FALSE		0.0156614	0.6193	FALSE
8222396	11	11	11	22	11	11	11	11	11	11	11		FALSE	FALSE	FALSE	FALSE		0.135732	0.9581	FALSE
8222539	11	11	11	11	11	11	11	11	11	11	11		FALSE	FALSE	FALSE	FALSE		0.287126	NA	FALSE
8222737	11	11	11	22	11	11	11	11	11	11	11		FALSE	FALSE	FALSE	FALSE		0.140953	0.9581	FALSE
8223172	11	11	11	11	11	11	11	11	12	11	11		FALSE	FALSE	FALSE	FALSE		0.0181732	0.4151	FALSE
8223250	11	11	22	11	12	22	22	0	11	11	22		FALSE	FALSE	FALSE	FALSE		0.0636063	0.2861	FALSE
8223303	11	11	22	11	12	0	22	0	11	11	22		FALSE	FALSE	FALSE	FALSE		0.00454331	0.329	FALSE
8223682	11	12	22	11	12	22	22	22	11	11	22		FALSE	FALSE	FALSE	FALSE		0.0817795	0.3308	FALSE
8223974	11	0	22	22	12	22	22	22	11	11	22		FALSE	FALSE	FALSE	FALSE		0.0545197	0.3464	FALSE
8224271	11	11	22	11	12	11	12	11	11	11	12		FALSE	FALSE	FALSE	FALSE		0.0839528	0.922	FALSE
8224336	11	0	22	22	12	22	22	22	0	11	22		FALSE	FALSE	FALSE	FALSE		NA	0.05917	FALSE
8224361	11	11	11	11	11	11	11	11	11	11	11		FALSE	FALSE	FALSE	FALSE		0.0073937	NA	FALSE
8224382	11	11	22	12	12	22	22	22	12	11	22		FALSE	FALSE	FALSE	FALSE		0.0147874	0.03441	FALSE
8224838	11	11	11	12	11	11	11	11	11	11	11		FALSE	FALSE	FALSE	FALSE		0.0443622	0.9581	FALSE
8224869	11	11	22	22	12	22	22	22	12	11	22		FALSE	FALSE	FALSE	FALSE		0.0147874	0.03772	FALSE
8225096	11	11	11	11	11	11	11	11	12	11	11		FALSE	FALSE	FALSE	FALSE		0.391866	0.4151	FALSE
8225140	11	11	22	22	22	22	22	22	12	11	22		FALSE	FALSE	FALSE	FALSE		0.0073937	0.03352	TRUE
8225292	0	12	11	11	12	11	11	11	0	0	11		FALSE	FALSE	FALSE	FALSE		0	0.227	FALSE
8225364	11	11	22	22	12	22	22	22	12	11	22		FALSE	FALSE	FALSE	FALSE		0.0221811	0.03772	FALSE
8225376	11	11	22	22	11	22	22	22	12	11	22		FALSE	FALSE	FALSE	FALSE		0.00548819	0.08378	FALSE
8225569	11	0	22	0	12	22	22	22	12	11	22		FALSE	FALSE	FALSE	FALSE		0.164646	0.1316	FALSE
8225754	0	0	11	11	12	0	11	11	12	22	11		FALSE	FALSE	FALSE	FALSE		0.0823228	0.8894	FALSE
8225755	11	11	11	12	11	11	11	11	11	11	11		FALSE	FALSE	FALSE	FALSE		0.109764	0.9581	FALSE
8225807	0	0	11	11	12	11	11	11	12	0	11		FALSE	FALSE	FALSE	FALSE		0.0548819	0.8275	FALSE
8225829	0	0	0	0	0	0	12	11	12	11	12		FALSE	FALSE	FALSE	FALSE		0.0548819	0.8842	FALSE
8226085	11	11	22	12	12	0	12	12	11	11	12		FALSE	FALSE	FALSE	FALSE		0.00548819	0.5768	FALSE
8226214	11	11	11	0	11	11	11	12	11	11	11		FALSE	FALSE	FALSE	FALSE		0	0.4416	FALSE
8226383	11	11	11	12	11	11	11	12	11	11	11		FALSE	FALSE	FALSE	FALSE		0.131717	0.5184	FALSE
8226649	11	0	22	0	12	22	22	0	12	11	22		FALSE	FALSE	FALSE	FALSE		0.00655906	0.2032	FALSE
8226697	0	11	22	11	12	22	22	0	12	11	22		FALSE	FALSE	FALSE	FALSE		0.106622	0.3346	FALSE
8226750	11	11	11	22	11	11	11	11	11	11	11		FALSE	FALSE	FALSE	FALSE		0.11774	0.9581	FALSE
8226826	11	0	11	12	11	11	11	12	11	11	11		FALSE	FALSE	FALSE	FALSE		0.134417	0.6427	FALSE
8226829	11	0	22	22	12	22	22	22	12	11	22		FALSE	FALSE	FALSE	FALSE		0.139976	0.1193	FALSE
8227223	11	11	11	11	11	11	12	11	11	11	12		FALSE	FALSE	FALSE	FALSE		0.306748	0.1388	FALSE
8227622	12	11	12	0	11	0	11	11	11	0	11		FALSE	FALSE	FALSE	FALSE		0.0631811	0.0488	FALSE
8227961	11	11	11	12	11	0	11	11	11	11	11		FALSE	FALSE	FALSE	FALSE		NA	0.9492	FALSE
8227962	11	11	11	12	11	11	11	0	11	11	11		FALSE	FALSE	FALSE	FALSE		NA	0.8901	FALSE
8228066	11	11	11	12	11	11	11	11	11	11	11		FALSE	FALSE	FALSE	FALSE		NA	0.9581	FALSE
8228183	11	11	11	12	11	11	11	11	11	11	11		FALSE	FALSE	FALSE	FALSE		0.0074252	0.9581	FALSE
8230165	11	11	11	22	11	12	12	22	22	11	12		FALSE	FALSE	TRUE	FALSE		0.0234803	0.02603	TRUE
8231253	11	11	11	22	11	12	12	22	12	11	12		FALSE	FALSE	FALSE	FALSE		0	0.04037	FALSE
8232393	11	11	11	22	11	12	12	22	11	11	12		FALSE	FALSE	FALSE	FALSE		0.0849685	0.128	FALSE
8233428	11	11	11	12	11	11	11	12	11	11	11		FALSE	FALSE	FALSE	FALSE		0.0355354	0.5184	FALSE
8233483	11	11	11	11	11	11	11	12	11	11	12		FALSE	FALSE	FALSE	FALSE		0.0182677	0.07598	FALSE
8233586	11	11	11	12	11	11	11	12	11	11	11		FALSE	FALSE	FALSE	FALSE		NA	0.5184	FALSE
8233706	11	11	11	22	11	12	12	22	12	11	12		FALSE	FALSE	FALSE	FALSE		NA	0.04037	FALSE
8233718	11	11	11	11	11	11	11	11	12	11	11		FALSE	FALSE	FALSE	FALSE		NA	0.4151	FALSE
8233790	11	11	11	12	11	11	11	11	11	11	11		FALSE	FALSE	FALSE	FALSE		NA	0.9581	FALSE
8233817	11	11	11	11	11	11	11	11	11	11	11		FALSE	FALSE	FALSE	FALSE		NA	NA	FALSE
8233990	11	11	11	12	11	12	11	12	12	11	11		FALSE	FALSE	FALSE	FALSE		NA	0.2539	FALSE
8234007	11	11	11	11	11	12	11	12	11	11	11		FALSE	FALSE	FALSE	FALSE		NA	0.4758	FALSE
8234119	11	11	11	11	11	11	11	0	11	11	11		FALSE	FALSE	FALSE	FALSE		NA	NA	FALSE
8234123	11	11	11	11	11	11	11	22	11	11	11		FALSE	FALSE	FALSE	FALSE		NA	0.4154	FALSE
8234182	11	11	11	11	11	12	11	12	12	11	11		FALSE	FALSE	FALSE	FALSE		NA	0.2349	FALSE
8234262	11	11	11	11	11	12	11	11	11	11	11		FALSE	FALSE	FALSE	FALSE		0.0133465	0.89	FALSE
8234280	11	11	11	11	11	11	11	11	12	11	11		FALSE	FALSE	FALSE	FALSE		0.0256929	0.4151	FALSE
8234312	11	11	11	12	11	12	12	22	12	11	12		FALSE	FALSE	FALSE	FALSE		0.161504	0.01159	TRUE
8234517	11	11	11	12	11	12	11	12	12	11	11		FALSE	FALSE	FALSE	FALSE		0.0565591	0.2539	FALSE
8234721	11	11	11	12	11	12	11	12	12	11	11		FALSE	FALSE	FALSE	FALSE		0.00717323	0.2539	FALSE
8234791	11	11	11	11	11	0	11	12	11	11	11		FALSE	FALSE	FALSE	FALSE		0.00717323	0.4355	FALSE
8234920	11	11	11	12	11	0	11	12	12	11	11		FALSE	FALSE	FALSE	FALSE		0.371394	0.2672	FALSE
8234977	11	11	11	11	11	12	12	0	12	11	12		FALSE	FALSE	FALSE	FALSE		0.00717323	0.05628	FALSE
8235037	11	11	11	12	11	12	12	22	12	11	12		FALSE	FALSE	FALSE	FALSE		0.0442126	0.01159	TRUE
8235055	11	11	11	12	11	12	12	22	12	11	0		FALSE	FALSE	FALSE	FALSE		0.118291	0.01174	TRUE
8235116	11	11	11	11	11	12	11	12	11	11	11		FALSE	FALSE	FALSE	FALSE		0.408433	0.4758	FALSE
8235211	11	11	11	12	11	11	12	12	12	11	12		FALSE	FALSE	FALSE	FALSE		0.0133465	0.01037	TRUE
8235213	11	11	11	12	11	11	12	22	12	11	12		FALSE	FALSE	FALSE	FALSE		0.001	0.02252	TRUE
8235236	11	11	11	11	11	11	11	11	12	11	11		FALSE	FALSE	FALSE	FALSE		0.0848976	0.4151	FALSE
8235278	11	11	11	0	11	12	12	22	12	11	12		FALSE	FALSE	FALSE	FALSE		0.115984	0.01713	TRUE
8235284	11	11	11	0	11	12	12	22	12	11	12		FALSE	FALSE	FALSE	FALSE		0.167795	0.01713	TRUE
8235619	11	12	12	12	11	12	11	22	11	11	11		FALSE	FALSE	FALSE	FALSE		0.447575	0.01159	TRUE
8236365	11	11	11	11	11	11	11	11	12	11	11		FALSE	FALSE	FALSE	FALSE		0.0115591	0.4151	FALSE
8236397	11	11	11	11	11	11	11	11	12	11	11		FALSE	FALSE	FALSE	FALSE		0.0462362	0.4151	FALSE
8236631	11	11	11	12	11	11	11	11	11	11	11		FALSE	FALSE	FALSE	FALSE		0.00577953	0.9581	FALSE
8236982	11	11	11	11	11	12	12	22	11	11	12		FALSE	FALSE	FALSE	FALSE		0.381449	0.07752	FALSE
8236988	11	11	11	11	11	12	12	22	11	11	12		FALSE	FALSE	FALSE	FALSE		0.618409	0.07752	FALSE
8237188	11	11	11	12	11	11	12	22	11	11	12		FALSE	FALSE	FALSE	FALSE		0.0941339	0.08668	FALSE
8237302	11	0	11	12	11	11	0	22	11	11	0		FALSE	FALSE	FALSE	FALSE		0.100409	0.3064	FALSE
8237420	11	0	11	12	11	11	12	22	11	11	12		FALSE	FALSE	FALSE	FALSE		0	0.1445	FALSE
8237565	11	11	11	12	11	11	11	11	11	11	11		FALSE	FALSE	FALSE	FALSE		0	0.9581	FALSE
8237937	12	11	11	11	12	11	12	11	11	11	11		FALSE	FALSE	FALSE	FALSE		0	0.4765	FALSE
8237985	11	11	11	11	11	12	12	22	11	11	12		FALSE	FALSE	FALSE	FALSE		0.0439291	0.07752	FALSE
8238251	11	11	11	12	11	11	11	11	11	11	11		FALSE	FALSE	FALSE	FALSE		0.263906	0.9581	FALSE
8238710	11	11	11	11	11	12	11	0	11	11	11		FALSE	FALSE	FALSE	FALSE		0.0208346	0.824	FALSE
8238796	11	11	11	11	11	11	12	12	11	11	12		FALSE	FALSE	FALSE	FALSE		0.00694488	0.05148	FALSE
8239140	11	11	11	12	11	11	0	11	11	11	11		FALSE	FALSE	FALSE	FALSE		0.109465	0.9182	FALSE
8239497	11	11	11	12	11	12	12	22	12	11	12		FALSE	FALSE	FALSE	FALSE		0	0.01159	FALSE
8239916	0	0	0	0	0	0	0	0	11	0	22		FALSE	FALSE	FALSE	FALSE		0	NA	FALSE
8239922	0	0	0	0	0	0	0	0	11	0	0		FALSE	FALSE	FALSE	FALSE		0	NA	FALSE
8239925	11	11	11	11	11	12	11	0	12	11	11		FALSE	FALSE	FALSE	FALSE		0	0.3973	FALSE
8240111	11	11	11	12	11	12	11	12	12	11	11		FALSE	FALSE	FALSE	FALSE		0.0156378	0.2539	FALSE
8240234	11	11	11	11	11	11	12	12	11	11	12		FALSE	FALSE	FALSE	FALSE		0.321543	0.05148	FALSE
8240373	11	11	11	11	11	11	11	11	12	11	11		FALSE	FALSE	FALSE	FALSE		0.149008	0.4151	FALSE
8240825	11	11	11	12	11	11	11	11	11	11	11		FALSE	FALSE	FALSE	FALSE		0.00784252	0.9581	FALSE
8241146	11	11	11	11	11	12	11	12	12	11	11		FALSE	FALSE	FALSE	FALSE		0	0.2349	FALSE
8241247	11	11	11	11	11	12	11	12	12	11	11		FALSE	FALSE	FALSE	FALSE		0.855575	0.2349	FALSE
8241250	11	11	11	11	11	12	0	22	12	11	12		FALSE	FALSE	FALSE	FALSE		0.00707087	0.03223	FALSE
8241597	11	11	11	12	11	12	12	22	12	11	12		FALSE	FALSE	FALSE	FALSE		0.00707087	0.01159	FALSE
8242320	0	11	11	12	11	0	12	22	0	11	12		FALSE	FALSE	FALSE	FALSE		0.179409	0.0635	FALSE
8242339	0	11	11	11	11	11	11	11	0	11	11		FALSE	FALSE	FALSE	FALSE		0.333189	NA	FALSE
8244198	11	11	11	11	11	11	12	12	11	11	12		FALSE	FALSE	FALSE	FALSE		0	0.05148	FALSE
8244347	11	11	11	11	11	11	12	12	0	11	12		FALSE	FALSE	FALSE	FALSE		0.171685	0.02225	FALSE
8244914	11	11	11	12	11	11	12	22	11	11	12		FALSE	FALSE	FALSE	FALSE		0.0597165	0.08668	FALSE
8244974	11	11	11	12	11	11	12	22	11	11	12		FALSE	FALSE	FALSE	FALSE		0.0298583	0.08668	FALSE
8244987	11	11	11	12	11	11	12	22	11	11	12		FALSE	FALSE	FALSE	FALSE		0.0149291	0.08668	FALSE
8245050	11	11	11	12	11	11	12	0	11	11	12		FALSE	FALSE	FALSE	FALSE		0	0.1241	FALSE
8245073	11	11	11	12	11	11	12	22	11	11	12		FALSE	FALSE	FALSE	FALSE		0	0.08668	FALSE
8246305	11	11	11	11	11	11	0	0	11	11	11		FALSE	FALSE	FALSE	FALSE		0.00872441	NA	FALSE
8246390	11	11	11	0	11	11	11	12	11	11	11		FALSE	FALSE	FALSE	FALSE		0.130646	0.4416	FALSE
8247585	11	11	11	12	11	11	11	12	11	11	11		FALSE	FALSE	FALSE	FALSE		0.206803	0.5184	FALSE
8247770	11	0	11	12	0	11	12	22	22	11	0		FALSE	FALSE	FALSE	FALSE		0.00738583	0.03225	FALSE
8247875	11	11	11	12	11	11	11	12	11	11	11		FALSE	FALSE	FALSE	FALSE		0.00738583	0.5184	FALSE
8248198	11	11	11	11	11	11	12	12	11	11	11		FALSE	FALSE	FALSE	FALSE		0.00738583	0.3159	FALSE
8248533	11	11	11	11	11	12	11	11	11	11	11		FALSE	FALSE	FALSE	FALSE		0.0280315	0.89	FALSE
8248846	11	11	11	12	11	11	0	12	11	11	11		FALSE	FALSE	FALSE	FALSE		0.0980157	0.4811	FALSE
8248875	11	11	11	12	11	11	11	11	11	11	11		FALSE	FALSE	FALSE	FALSE		0.0225748	0.9581	FALSE
8249589	11	11	11	11	11	11	11	11	12	11	11		FALSE	FALSE	FALSE	FALSE		NA	0.4151	FALSE
8249794	11	11	11	11	11	0	11	11	11	11	11		FALSE	FALSE	FALSE	FALSE		NA	NA	FALSE
8250029	11	11	11	11	11	0	11	11	11	11	11		FALSE	FALSE	FALSE	FALSE		NA	NA	FALSE
8250313	11	11	11	11	11	11	11	11	12	11	11		FALSE	FALSE	FALSE	FALSE		0.366142	0.4151	FALSE
8250431	11	11	11	11	11	22	11	11	11	11	11		FALSE	FALSE	FALSE	FALSE		0.170866	0.89	FALSE
8250994	11	11	11	11	11	22	11	11	11	11	11		FALSE	FALSE	FALSE	FALSE		0.0595512	0.89	FALSE
8251301	11	11	11	11	11	22	11	11	11	11	11		FALSE	FALSE	FALSE	FALSE		NA	0.89	FALSE
8251447	11	11	11	11	11	22	11	11	11	11	11		FALSE	FALSE	FALSE	FALSE		NA	0.89	FALSE
8251471	11	11	11	11	11	22	11	11	11	11	11		FALSE	FALSE	FALSE	FALSE		NA	0.89	FALSE
8251523	11	11	11	11	11	22	11	11	11	11	11		FALSE	FALSE	FALSE	FALSE		NA	0.89	FALSE
8251579	11	0	11	11	11	22	11	11	11	11	11		FALSE	FALSE	FALSE	FALSE		NA	0.9947	FALSE
8251730	11	11	11	11	11	22	11	11	11	11	11		FALSE	FALSE	FALSE	FALSE		NA	0.89	FALSE
8251783	11	11	11	11	11	22	11	11	11	11	11		FALSE	FALSE	FALSE	FALSE		NA	0.89	FALSE
8251918	11	11	11	11	11	22	11	11	11	11	11		FALSE	FALSE	FALSE	FALSE		NA	0.89	FALSE
8252280	11	12	11	12	11	0	11	12	11	11	11		FALSE	FALSE	FALSE	FALSE		0.345882	0.8553	FALSE
8252354	11	11	11	12	11	11	11	12	11	11	11		FALSE	FALSE	FALSE	FALSE		0.0104488	0.5184	FALSE
8252612	11	11	11	11	11	22	11	11	11	11	11		FALSE	FALSE	FALSE	FALSE		0.0340709	0.89	FALSE
8252774	11	11	11	11	11	22	11	11	11	11	11		FALSE	FALSE	FALSE	FALSE		0.00572441	0.89	FALSE
8253265	11	11	11	11	11	0	11	11	11	11	11		FALSE	FALSE	FALSE	FALSE		0.219724	NA	FALSE
8253311	11	11	11	12	11	11	11	12	11	11	11		FALSE	FALSE	FALSE	FALSE		0.00675591	0.5184	FALSE
8253434	11	11	11	11	11	12	11	12	11	11	11		FALSE	FALSE	FALSE	FALSE		0.213969	0.4758	FALSE
8253886	11	11	22	12	11	12	11	11	12	11	22		FALSE	FALSE	FALSE	FALSE		0.00675591	0.4498	FALSE
8253890	11	11	22	22	11	12	11	12	12	11	22		FALSE	FALSE	FALSE	FALSE		0.001	0.2981	FALSE
8254142	0	0	11	11	0	0	22	12	12	22	11		FALSE	FALSE	FALSE	FALSE		0.110362	0.6046	FALSE
8254196	11	11	11	11	0	11	11	0	11	11	11		FALSE	FALSE	FALSE	FALSE		0.169976	NA	FALSE
8254199	11	11	11	11	0	11	11	0	11	11	11		FALSE	FALSE	FALSE	FALSE		0.175803	NA	FALSE
8254229	11	11	11	11	11	11	11	0	11	11	11		FALSE	FALSE	FALSE	FALSE		0.111709	NA	FALSE
8254251	11	11	0	22	0	12	11	0	12	11	22		FALSE	FALSE	FALSE	FALSE		0.135016	0.1159	FALSE
8254312	0	11	0	22	0	12	11	12	12	11	22		FALSE	FALSE	FALSE	FALSE		0.0184803	0.2237	FALSE
8254362	11	0	0	0	0	0	11	11	12	11	22		FALSE	FALSE	FALSE	FALSE		0.00682677	0.3085	FALSE
8254496	0	11	22	22	11	12	11	0	12	11	22		FALSE	FALSE	FALSE	FALSE		0.0243071	0.6274	FALSE
8254564	11	11	0	0	0	11	11	12	12	11	22		FALSE	FALSE	FALSE	FALSE		0.0942283	0.06049	FALSE
8254681	11	11	22	0	11	11	11	12	12	11	22		FALSE	FALSE	FALSE	FALSE		NA	0.3365	FALSE
8254787	11	11	0	0	11	11	11	11	0	11	22		FALSE	FALSE	FALSE	FALSE		NA	0.2033	FALSE
8254791	11	11	0	0	11	11	11	12	0	11	22		FALSE	FALSE	FALSE	FALSE		NA	0.09132	FALSE
8254796	11	11	0	0	11	11	11	12	12	11	22		FALSE	FALSE	FALSE	FALSE		NA	0.05071	FALSE
8254863	12	11	11	11	12	11	12	11	11	11	11		FALSE	FALSE	FALSE	FALSE		0.181244	0.4765	FALSE
8255107	0	11	22	22	11	12	11	12	12	11	22		FALSE	FALSE	FALSE	FALSE		0.240992	0.6134	FALSE
8255210	11	11	11	12	11	11	11	12	11	11	11		FALSE	FALSE	FALSE	FALSE		0.031685	0.5184	FALSE
8255299	11	11	11	0	11	11	11	12	11	11	11		FALSE	FALSE	FALSE	FALSE		0.589764	0.4416	FALSE
8255518	11	11	11	12	11	11	11	12	11	11	11		FALSE	FALSE	FALSE	FALSE		0.037622	0.5184	FALSE
8255546	0	11	22	22	11	22	12	22	12	11	22		FALSE	FALSE	FALSE	FALSE		0.756	0.3533	FALSE
8256467	0	11	11	12	11	11	11	12	11	11	11		FALSE	FALSE	FALSE	FALSE		0.0378268	0.6677	FALSE
8256644	11	11	11	12	11	11	11	12	11	11	11		FALSE	FALSE	FALSE	FALSE		0.0378268	0.5184	FALSE
8257166	11	11	11	22	11	0	0	12	11	11	12		FALSE	FALSE	FALSE	FALSE		NA	0.2616	FALSE
8257172	11	11	11	22	11	0	0	12	11	11	12		FALSE	FALSE	FALSE	FALSE		NA	0.2616	FALSE
8257254	11	11	11	0	11	0	11	12	11	11	12		FALSE	FALSE	FALSE	FALSE		NA	0.1024	FALSE
8257281	11	12	11	11	11	11	12	11	11	0	11		FALSE	FALSE	FALSE	FALSE		NA	0.6017	FALSE
8257335	11	11	0	0	11	11	11	0	11	11	11		FALSE	FALSE	FALSE	FALSE		0.0152126	NA	FALSE
8257405	11	11	12	11	11	11	11	11	11	11	11		FALSE	FALSE	FALSE	FALSE		0.281433	0.3724	FALSE
8257443	11	11	12	11	11	11	11	11	11	11	11		FALSE	FALSE	FALSE	FALSE		0.304252	0.3724	FALSE
8257462	11	11	11	12	11	11	11	12	11	11	12		FALSE	FALSE	FALSE	FALSE		0.0152126	0.1211	FALSE
8257522	11	11	11	11	11	12	11	11	11	11	11		FALSE	FALSE	FALSE	FALSE		0.593291	0.89	FALSE
8257603	11	11	11	22	11	12	11	12	11	11	12		FALSE	FALSE	FALSE	FALSE		0.0380315	0.2676	FALSE
8257775	11	11	11	22	11	11	11	12	11	11	12		FALSE	FALSE	FALSE	FALSE		0.0152126	0.2929	FALSE
8258903	11	11	11	11	11	12	11	11	11	11	11		FALSE	FALSE	FALSE	FALSE		0.107039	0.89	FALSE
8259007	12	0	11	11	12	22	0	11	11	11	11		FALSE	FALSE	FALSE	FALSE		0.0305827	0.4439	FALSE
8259020	12	0	22	11	12	11	11	12	22	22	12		FALSE	FALSE	FALSE	FALSE		0.0611654	0.7804	FALSE
8259249	12	11	0	11	12	22	12	11	11	11	11		FALSE	FALSE	FALSE	FALSE		0	0.5579	FALSE
8259420	11	11	11	11	11	11	11	11	11	11	11		FALSE	FALSE	FALSE	FALSE		0.0155118	NA	FALSE
8259547	11	11	11	11	11	12	11	11	11	11	11		FALSE	FALSE	FALSE	FALSE		0.00775591	0.89	FALSE
8259979	11	11	11	11	11	11	12	11	11	11	11		FALSE	FALSE	FALSE	FALSE		0.0232677	0.6164	FALSE
8260058	11	11	11	11	11	12	11	11	11	11	11		FALSE	FALSE	FALSE	FALSE		0.0232677	0.89	FALSE
8260091	11	11	11	22	11	11	11	12	11	11	12		FALSE	FALSE	FALSE	FALSE		0	0.2929	FALSE
8260257	11	11	11	11	11	11	22	12	11	11	11		FALSE	FALSE	FALSE	FALSE		0.0465354	0.39	FALSE
8260602	11	11	11	11	11	11	11	11	11	11	11		FALSE	FALSE	FALSE	FALSE		0.00784252	NA	FALSE
8261029	11	11	11	11	11	11	0	11	11	11	11		FALSE	TRUE	FALSE	TRUE	SYNONYMOUS	0.96463	NA	FALSE
8261197	11	11	11	11	11	12	11	11	11	11	11		FALSE	FALSE	FALSE	FALSE		0.0784252	0.89	FALSE
8261549	12	11	11	11	12	22	12	11	11	11	11		FALSE	FALSE	FALSE	FALSE		0.0589291	0.7218	FALSE
8261568	11	11	11	11	11	12	11	11	11	11	11		FALSE	FALSE	FALSE	FALSE		0.0475433	0.89	FALSE
8261585	11	11	11	11	11	12	11	11	11	11	11		FALSE	FALSE	FALSE	FALSE		0.184173	0.89	FALSE
8261608	11	11	11	11	11	12	11	11	11	11	11		FALSE	FALSE	FALSE	FALSE		0.0190787	0.89	FALSE
8261723	11	11	11	11	11	12	11	11	11	11	11		FALSE	FALSE	FALSE	FALSE		0.0418504	0.89	FALSE
8261816	12	11	11	22	12	22	22	22	11	11	12		FALSE	FALSE	FALSE	FALSE		0.0418504	0.3051	FALSE
8262037	12	0	0	11	12	0	11	11	22	22	12		FALSE	FALSE	FALSE	FALSE		0.002	0.9996	FALSE
8262094	11	11	11	0	11	0	11	22	11	11	12		FALSE	FALSE	FALSE	FALSE		NA	0.1776	FALSE
8262241	12	11	11	11	12	0	12	11	11	11	11		FALSE	FALSE	FALSE	FALSE		NA	0.5153	FALSE
8262298	12	11	11	11	12	12	12	11	11	11	11		FALSE	FALSE	FALSE	FALSE		0.282614	0.5642	FALSE
8262325	12	11	11	11	12	12	12	11	11	11	11		FALSE	FALSE	FALSE	FALSE		0.039252	0.5642	FALSE
8262329	12	11	11	11	12	12	12	11	11	11	11		FALSE	FALSE	FALSE	FALSE		0.0549528	0.5642	FALSE
8262469	12	11	11	11	12	22	12	11	11	11	11		FALSE	FALSE	FALSE	FALSE		0.0235512	0.7218	FALSE
8262496	12	0	0	11	12	11	11	11	22	22	12		FALSE	FALSE	FALSE	FALSE		0.164858	0.9665	FALSE
8262538	12	11	11	11	12	12	12	11	11	11	11		FALSE	FALSE	FALSE	FALSE		0.628031	0.5642	FALSE
8262584	11	11	11	11	11	11	11	11	11	11	11		FALSE	FALSE	FALSE	FALSE		0.00785039	NA	FALSE
8262674	11	11	11	11	11	12	11	11	11	11	11		FALSE	FALSE	FALSE	FALSE		0.102055	0.89	FALSE
8262726	11	11	11	11	12	22	12	12	11	11	11		FALSE	FALSE	FALSE	FALSE		0.00785039	0.441	FALSE
8262766	11	11	11	22	12	22	22	22	11	11	12		FALSE	FALSE	FALSE	FALSE		0	0.1058	FALSE
8262792	11	11	11	11	11	11	11	11	11	11	11		FALSE	FALSE	FALSE	FALSE		0	NA	FALSE
8262835	12	11	0	22	12	22	22	22	12	11	12		FALSE	FALSE	FALSE	FALSE		0.0628031	0.2428	FALSE
8262854	11	11	11	11	11	11	11	11	11	11	11		FALSE	FALSE	FALSE	FALSE		0	NA	FALSE
8263077	11	11	11	11	11	12	11	11	11	11	11		FALSE	FALSE	FALSE	FALSE		0.039252	0.89	FALSE
8263187	11	11	11	22	11	11	12	22	11	11	12		FALSE	FALSE	FALSE	FALSE		0.00785039	0.1568	FALSE
8263239	12	11	11	22	12	22	22	22	11	11	12		FALSE	FALSE	FALSE	FALSE		0	0.3051	FALSE
8263770	11	0	0	22	11	0	12	22	11	11	12		FALSE	FALSE	FALSE	FALSE		0.00783465	0.4259	FALSE
8264098	11	11	11	11	11	12	11	11	11	11	11		FALSE	FALSE	FALSE	FALSE		0.00783465	0.89	FALSE
8264609	11	11	11	11	11	0	11	11	11	11	11		FALSE	FALSE	FALSE	FALSE		0.0146772	NA	FALSE
8264745	11	11	11	11	11	12	11	11	11	11	11		FALSE	FALSE	FALSE	FALSE		0.924661	0.89	FALSE
8265291	11	11	11	0	11	0	0	0	11	11	12		FALSE	FALSE	FALSE	FALSE		0	0.1594	FALSE
8265293	11	12	22	0	12	12	0	0	0	0	12		FALSE	FALSE	FALSE	FALSE		0	0.6547	FALSE
8265810	11	11	11	11	11	11	11	11	11	11	11		FALSE	FALSE	FALSE	FALSE		0.0156693	NA	FALSE
8266809	11	11	11	22	11	11	12	22	11	11	12		FALSE	FALSE	FALSE	FALSE		0.311535	0.1568	FALSE
8267142	11	11	11	22	11	12	12	22	11	11	12		FALSE	FALSE	FALSE	FALSE		0.167165	0.128	FALSE
8267409	12	11	11	22	12	22	22	22	11	11	12		FALSE	FALSE	FALSE	FALSE		0.0607874	0.3051	FALSE
8267533	12	11	11	22	12	22	22	22	11	11	12		FALSE	FALSE	FALSE	FALSE		0	0.3051	FALSE
8268451	12	11	11	11	12	12	12	12	11	11	11		FALSE	FALSE	FALSE	FALSE		0	0.9357	FALSE
8269133	11	11	11	11	11	11	11	11	11	11	11		FALSE	FALSE	FALSE	FALSE		0	NA	FALSE
8270408	0	11	11	11	12	12	12	12	11	11	11		FALSE	FALSE	FALSE	FALSE		0.171055	0.5409	FALSE
8270460	0	11	11	11	12	12	12	12	11	11	11		FALSE	FALSE	FALSE	FALSE		0.15326	0.5409	FALSE
8270507	0	0	0	22	0	0	0	0	22	0	0		FALSE	FALSE	FALSE	FALSE		0.0153465	NA	FALSE
8270621	0	11	0	11	11	11	11	11	11	11	11		FALSE	FALSE	FALSE	FALSE		0.001	NA	FALSE
8270854	11	11	11	11	11	12	11	11	11	11	11		FALSE	FALSE	FALSE	FALSE		0.0705512	0.89	FALSE
8270983	12	11	11	11	12	12	12	12	11	11	11		FALSE	FALSE	FALSE	FALSE		0.0136457	0.9357	FALSE
8271153	12	11	11	11	12	12	12	12	11	11	11		FALSE	FALSE	FALSE	FALSE		0.001	0.9357	FALSE
8271505	11	11	11	11	11	12	11	11	11	11	11		FALSE	FALSE	FALSE	FALSE		0.038937	0.89	FALSE
8271869	11	11	11	11	11	11	11	11	11	11	11		FALSE	FALSE	FALSE	FALSE		0.0221102	NA	FALSE
8272043	12	11	11	11	12	12	12	12	22	11	11		FALSE	FALSE	FALSE	FALSE		NA	0.487	FALSE
8272478	12	11	0	11	12	12	12	12	22	11	11		FALSE	FALSE	FALSE	FALSE		NA	0.6968	FALSE
8274777	11	11	11	11	11	11	11	11	11	11	11		FALSE	FALSE	FALSE	FALSE		0.0578268	NA	FALSE
8275616	11	11	11	11	11	11	11	11	12	11	11		FALSE	FALSE	FALSE	FALSE		0.361677	0.4151	FALSE
8276705	11	11	11	11	11	22	11	11	11	11	11		FALSE	FALSE	FALSE	FALSE		0.235039	0.89	FALSE
8276742	12	11	0	11	12	11	12	12	22	11	11		FALSE	FALSE	FALSE	FALSE		0.10185	0.7283	FALSE
8277435	12	0	11	11	12	11	11	11	11	22	12		FALSE	FALSE	FALSE	FALSE		0.0156693	0.6644	FALSE
8277800	12	11	0	11	12	11	12	12	22	11	11		FALSE	FALSE	FALSE	FALSE		0.0470079	0.7283	FALSE
8278537	12	11	22	11	12	22	12	12	22	11	11		FALSE	TRUE	FALSE	TRUE	SYNONYMOUS	0.861811	0.9569	FALSE
8278852	0	11	0	11	12	11	12	12	22	11	11		FALSE	FALSE	FALSE	FALSE		0.0245039	0.3796	FALSE
8278904	12	11	0	11	12	22	12	0	22	11	11		FALSE	FALSE	FALSE	FALSE		0.0857638	0.7649	FALSE
8279110	12	11	0	11	12	22	12	22	22	11	11		FALSE	FALSE	FALSE	FALSE		0	0.5565	FALSE
8279326	11	11	11	11	11	0	11	11	11	11	11		FALSE	FALSE	FALSE	FALSE		0.110268	NA	FALSE
8279343	11	11	11	11	11	11	11	11	11	11	11		FALSE	FALSE	FALSE	FALSE		0.00612598	NA	FALSE
8279411	12	11	22	11	12	0	12	0	22	11	11		FALSE	FALSE	FALSE	FALSE		0.428819	0.8787	FALSE
8279457	12	11	22	11	12	22	12	12	22	11	11		FALSE	FALSE	FALSE	FALSE		NA	0.9569	FALSE
8279472	11	11	11	11	11	11	11	11	11	11	11		FALSE	FALSE	FALSE	FALSE		NA	NA	FALSE
8279515	0	11	0	11	12	11	12	12	22	11	11		FALSE	FALSE	FALSE	FALSE		NA	0.3796	FALSE
8279544	0	11	22	11	12	12	22	12	22	11	11		FALSE	FALSE	FALSE	FALSE		NA	0.9202	FALSE
8279693	11	11	11	11	11	12	11	11	11	11	11		FALSE	FALSE	FALSE	FALSE		0.0447874	0.89	FALSE
8280259	12	11	22	11	12	12	11	12	22	11	11		FALSE	FALSE	FALSE	FALSE		0.17915	0.7554	FALSE
8280412	12	11	22	11	12	11	12	12	22	11	11		FALSE	FALSE	FALSE	FALSE		0.0279921	0.8675	FALSE
8280447	12	11	22	11	12	12	12	0	22	11	11		FALSE	FALSE	FALSE	FALSE		0.039189	0.8783	FALSE
8280482	12	11	22	11	12	12	12	12	22	11	11		FALSE	FALSE	FALSE	FALSE		0.123165	0.9052	FALSE
8280636	12	11	22	11	12	0	12	11	22	11	11		FALSE	FALSE	FALSE	FALSE		0.0167953	0.6763	FALSE
8280790	11	11	11	11	11	12	11	11	11	11	11		FALSE	FALSE	FALSE	FALSE		0.0779528	0.89	FALSE
8280797	11	11	11	11	11	12	11	11	11	11	11		FALSE	FALSE	FALSE	FALSE		0.0141732	0.89	FALSE
8280835	11	11	11	11	11	12	11	11	11	11	11		FALSE	FALSE	FALSE	FALSE		0.0425197	0.89	FALSE
8281013	11	11	11	11	11	12	11	11	11	11	11		FALSE	FALSE	FALSE	FALSE		0	0.89	FALSE
8281039	12	11	22	11	12	11	12	12	22	0	11		FALSE	FALSE	FALSE	FALSE		0	0.8675	FALSE
8281051	11	11	11	11	11	12	11	11	11	11	11		FALSE	FALSE	FALSE	FALSE		0	0.89	FALSE
8282052	11	11	11	11	11	0	11	11	11	11	11		FALSE	FALSE	FALSE	FALSE		0.001	NA	FALSE
8282209	11	11	11	11	11	11	11	11	11	11	11		FALSE	FALSE	FALSE	FALSE		0.001	NA	FALSE
8282339	11	11	11	11	11	11	11	11	11	11	11		FALSE	FALSE	FALSE	FALSE		0.001	NA	FALSE
8282374	11	11	11	11	11	11	11	11	11	11	11		FALSE	FALSE	FALSE	FALSE		NA	NA	FALSE
8282406	11	11	11	11	11	11	11	11	11	11	11		FALSE	FALSE	FALSE	FALSE		NA	NA	FALSE
8282426	11	11	11	11	11	0	11	11	11	11	11		FALSE	FALSE	FALSE	FALSE		NA	NA	FALSE
8282573	11	11	11	11	11	12	11	11	11	11	11		FALSE	FALSE	FALSE	FALSE		0.162102	0.89	FALSE
8283110	12	0	22	11	12	12	12	12	22	11	11		FALSE	FALSE	FALSE	FALSE		0.0595827	0.4639	FALSE
8283648	12	11	22	11	12	22	12	12	22	11	11		FALSE	FALSE	FALSE	FALSE		0.0619843	0.9569	FALSE
8283905	12	11	22	11	12	12	12	12	22	11	11		FALSE	FALSE	FALSE	FALSE		0	0.9052	FALSE
8284054	12	11	0	11	12	11	12	12	12	11	11		FALSE	FALSE	FALSE	FALSE		0	0.9791	FALSE
8284104	12	11	22	11	12	11	12	12	12	11	11		FALSE	FALSE	FALSE	FALSE		0.0154961	0.5655	FALSE
8284613	11	11	11	11	11	22	11	11	12	11	11		FALSE	FALSE	FALSE	FALSE		0.109575	0.612	FALSE
8285160	12	11	22	11	12	22	22	12	22	11	11		FALSE	FALSE	FALSE	FALSE		0.328724	0.8973	FALSE
8285186	12	11	22	11	12	22	12	12	22	11	11		FALSE	FALSE	FALSE	FALSE		0.00782677	0.9569	FALSE
8285240	12	11	22	11	12	22	0	12	22	11	11		FALSE	FALSE	FALSE	FALSE		0.211323	0.9592	FALSE
8285596	11	11	11	11	11	12	11	11	11	11	11		FALSE	FALSE	FALSE	FALSE		0	0.89	FALSE
8285902	11	11	11	11	11	0	11	11	11	11	11		FALSE	FALSE	FALSE	FALSE		0	NA	FALSE
8286192	11	11	11	11	11	0	11	11	11	11	11		FALSE	FALSE	FALSE	FALSE		0.0392126	NA	FALSE
8286278	11	11	11	11	11	22	11	11	11	11	11		FALSE	FALSE	FALSE	FALSE		0.0235276	0.89	FALSE
8286284	11	11	11	11	11	22	11	11	11	11	11		FALSE	FALSE	FALSE	FALSE		0.0470551	0.89	FALSE
8286324	11	11	11	11	11	22	11	11	11	11	11		FALSE	FALSE	FALSE	FALSE		0.0470551	0.89	FALSE
8286553	11	11	11	11	11	0	11	11	11	11	11		FALSE	FALSE	FALSE	FALSE		0.12548	NA	FALSE
8286748	11	11	11	11	11	0	11	11	11	11	11		FALSE	FALSE	FALSE	FALSE		NA	NA	FALSE
8286934	11	11	11	11	11	22	11	11	11	11	11		FALSE	FALSE	FALSE	FALSE		0.140032	0.89	FALSE
8287210	0	11	11	11	11	22	11	11	11	11	11		FALSE	FALSE	FALSE	FALSE		0.0875197	0.9535	FALSE
8287273	12	11	22	11	12	22	12	12	22	11	11		FALSE	FALSE	FALSE	FALSE		0.215882	0.9569	FALSE
8287483	12	11	22	11	12	11	12	0	22	11	11		FALSE	FALSE	FALSE	FALSE		0.0116693	0.816	FALSE
8288004	11	11	22	11	11	11	11	11	11	11	11		FALSE	FALSE	FALSE	FALSE		0.732402	0.3724	FALSE
8288020	11	11	22	11	11	11	11	11	11	11	11		FALSE	FALSE	FALSE	FALSE		0.00625984	0.3724	FALSE
8288110	11	11	22	11	11	0	11	11	11	11	11		FALSE	FALSE	FALSE	FALSE		0.0625984	0.4112	FALSE
8289223	11	11	22	11	11	12	11	11	11	11	11		FALSE	FALSE	FALSE	FALSE		0.376063	0.4448	FALSE
8289236	11	11	22	11	11	12	11	11	11	11	11		FALSE	FALSE	FALSE	FALSE		0.548425	0.4448	FALSE
8289245	11	11	0	11	11	12	11	11	11	11	11		FALSE	FALSE	FALSE	FALSE		0	0.9672	FALSE
8289560	11	11	0	11	11	0	11	11	11	11	11		FALSE	FALSE	FALSE	FALSE		0.109685	NA	FALSE
8289815	11	11	22	11	11	0	11	0	11	11	11		FALSE	FALSE	FALSE	FALSE		0.0313386	0.4832	FALSE
8291017	0	11	0	11	12	22	12	0	22	11	12		FALSE	TRUE	FALSE	TRUE	SYNONYMOUS	0.838528	0.2116	FALSE
8291026	11	11	11	11	11	12	11	11	11	11	11		FALSE	TRUE	FALSE	TRUE	SYNONYMOUS	0.861606	0.89	FALSE
8291145	11	11	11	11	11	12	11	11	11	11	11		FALSE	FALSE	FALSE	FALSE		0.00769291	0.89	FALSE
8291154	11	11	11	11	11	12	11	11	11	11	11		FALSE	FALSE	FALSE	FALSE		0.353874	0.89	FALSE
8291179	11	11	11	11	11	12	11	11	11	11	11		FALSE	FALSE	FALSE	FALSE		0.00769291	0.89	FALSE
8291535	12	0	11	0	12	11	11	11	11	22	11		FALSE	FALSE	FALSE	FALSE		0.0230787	0.1318	FALSE
8291637	11	11	11	0	11	12	0	11	11	11	0		FALSE	FALSE	FALSE	FALSE		NA	0.6944	FALSE
8291720	11	11	22	11	11	0	11	11	11	11	12		FALSE	FALSE	FALSE	FALSE		NA	0.8764	FALSE
8292139	0	11	22	11	12	22	12	12	22	11	12		FALSE	FALSE	FALSE	FALSE		NA	0.604	FALSE
8292640	0	0	22	0	0	0	22	22	22	0	22		FALSE	FALSE	FALSE	FALSE		NA	NA	FALSE
8292965	11	11	0	11	11	12	11	11	11	11	12		FALSE	FALSE	FALSE	FALSE		0.0697323	0.3188	FALSE
8293077	11	11	0	11	11	12	11	11	11	11	12		FALSE	FALSE	FALSE	FALSE		0	0.3188	FALSE
8293274	12	11	0	0	12	12	12	0	22	11	12		FALSE	FALSE	FALSE	FALSE		0.131717	0.2194	FALSE
8293469	11	11	0	11	11	12	11	11	11	11	0		FALSE	FALSE	FALSE	FALSE		0.666331	0.8364	FALSE
8294193	11	0	11	11	0	0	0	11	0	11	11		FALSE	FALSE	FALSE	FALSE		0	NA	FALSE
8294196	11	0	0	11	0	0	0	11	0	11	11		FALSE	FALSE	FALSE	FALSE		0	NA	FALSE
8294197	11	0	0	11	0	0	0	0	0	11	11		FALSE	FALSE	FALSE	FALSE		0	NA	FALSE
8294198	11	0	0	11	0	0	0	0	0	11	11		FALSE	FALSE	FALSE	FALSE		0	NA	FALSE
8294222	12	11	11	11	0	11	12	12	0	11	11		FALSE	FALSE	FALSE	FALSE		0.0623622	0.9759	FALSE
8294231	11	11	11	11	11	0	0	11	11	11	11		FALSE	FALSE	FALSE	FALSE		0.0311811	NA	FALSE
8294232	11	11	0	11	11	0	0	0	0	11	0		FALSE	FALSE	FALSE	FALSE		0.0155906	NA	FALSE
8294234	11	11	0	11	11	11	11	11	11	11	11		FALSE	FALSE	FALSE	FALSE		0	NA	FALSE
8294236	11	11	0	11	11	11	11	11	11	11	11		FALSE	FALSE	FALSE	FALSE		0	NA	FALSE
8294239	11	11	11	11	11	11	11	11	11	11	11		FALSE	FALSE	FALSE	FALSE		0	NA	FALSE
8294273	11	11	11	11	11	11	11	11	11	11	11		FALSE	FALSE	FALSE	FALSE		0	NA	FALSE
8294343	11	0	11	11	11	0	11	11	0	0	11		FALSE	FALSE	FALSE	FALSE		0.124724	NA	FALSE
8294591	12	11	11	11	12	11	12	12	22	11	11		FALSE	FALSE	FALSE	FALSE		0	0.5451	FALSE
8294884	12	11	11	11	12	11	12	12	22	11	11		FALSE	FALSE	FALSE	FALSE		0.015685	0.5451	FALSE
8295345	12	11	11	11	12	11	12	12	22	11	11		FALSE	TRUE	FALSE	TRUE	SYNONYMOUS	0.925417	0.5451	FALSE
8296162	12	11	22	11	12	22	12	12	22	11	12		FALSE	FALSE	FALSE	FALSE		0	0.6037	FALSE
8296966	12	11	11	11	12	11	12	12	22	11	11		FALSE	FALSE	FALSE	FALSE		0.00748819	0.5451	FALSE
8296990	11	11	11	11	11	11	11	11	11	11	11		FALSE	FALSE	FALSE	FALSE		0	NA	FALSE
8297014	11	11	11	11	11	11	11	11	0	11	11		FALSE	FALSE	FALSE	FALSE		0.0149764	NA	FALSE
8297041	11	11	11	11	11	11	11	11	11	11	11		FALSE	FALSE	FALSE	FALSE		0.119811	NA	FALSE
8297054	12	11	11	11	12	11	12	12	0	11	11		FALSE	FALSE	FALSE	FALSE		0.0105197	0.9597	FALSE
8297127	11	11	11	11	11	0	11	11	11	11	11		FALSE	FALSE	FALSE	FALSE		0.0157795	NA	FALSE
8297135	11	11	11	11	11	11	11	11	11	11	11		FALSE	FALSE	FALSE	FALSE		0	NA	FALSE
8297140	11	11	11	11	11	0	11	11	11	11	11		FALSE	FALSE	FALSE	FALSE		0	NA	FALSE
8297147	11	11	11	11	11	11	11	11	11	11	11		FALSE	FALSE	FALSE	FALSE		0.0105197	NA	FALSE
8297204	11	11	11	11	11	11	11	11	11	11	11		FALSE	FALSE	FALSE	FALSE		0.0105197	NA	FALSE
8297220	11	11	11	11	11	11	11	11	11	11	11		FALSE	FALSE	FALSE	FALSE		0	NA	FALSE
8297225	11	11	11	11	11	11	11	11	11	11	11		FALSE	FALSE	FALSE	FALSE		0.00525984	NA	FALSE
8297230	11	11	11	11	11	11	11	11	11	11	11		FALSE	FALSE	FALSE	FALSE		0.0315591	NA	FALSE
8297241	11	11	11	11	11	11	11	11	11	11	11		FALSE	FALSE	FALSE	FALSE		0.0210394	NA	FALSE
8297248	0	0	0	11	12	11	0	0	0	11	11		FALSE	FALSE	FALSE	FALSE		0.0315591	0.6846	FALSE
8297256	0	11	11	11	11	11	11	11	11	11	11		FALSE	FALSE	FALSE	FALSE		0.00525984	NA	FALSE
8297259	0	11	11	11	11	11	11	11	11	11	11		FALSE	FALSE	FALSE	FALSE		0.0420787	NA	FALSE
8297267	0	11	0	11	11	0	0	11	11	11	11		FALSE	FALSE	FALSE	FALSE		0.131496	NA	FALSE
8297281	11	11	0	11	11	0	11	11	0	11	11		FALSE	FALSE	FALSE	FALSE		0	NA	FALSE
8297282	11	11	0	11	11	0	11	11	0	11	11		FALSE	FALSE	FALSE	FALSE		0	NA	FALSE
8297325	11	11	0	0	11	0	0	0	0	11	11		FALSE	FALSE	FALSE	FALSE		0	NA	FALSE
8297332	11	11	11	0	11	0	11	11	11	11	11		FALSE	FALSE	FALSE	FALSE		0.0105197	NA	FALSE
8297339	11	11	11	0	11	0	11	11	11	11	11		FALSE	FALSE	FALSE	FALSE		0	NA	FALSE
8297341	11	11	11	0	11	0	11	11	11	11	11		FALSE	FALSE	FALSE	FALSE		0.0210394	NA	FALSE
8297347	11	11	11	0	11	0	11	11	11	11	11		FALSE	FALSE	FALSE	FALSE		0.0262992	NA	FALSE
8298034	12	11	11	11	12	11	12	12	22	11	11		FALSE	FALSE	FALSE	FALSE		0.0368189	0.5451	FALSE
8298247	12	11	11	11	12	11	22	0	0	11	11		FALSE	FALSE	FALSE	FALSE		0.00427559	0.9192	FALSE
8298296	11	11	11	11	11	11	11	11	11	11	11		FALSE	FALSE	FALSE	FALSE		0.00427559	NA	FALSE
8298299	11	11	11	11	11	11	11	11	11	11	11		FALSE	FALSE	FALSE	FALSE		0.00855118	NA	FALSE
8298302	11	11	11	11	11	11	11	11	11	11	11		FALSE	FALSE	FALSE	FALSE		0.0555827	NA	FALSE
8298313	0	11	11	11	11	11	11	11	11	11	11		FALSE	FALSE	FALSE	FALSE		0.00427559	NA	FALSE
8298316	11	11	11	11	11	11	11	11	11	11	11		FALSE	FALSE	FALSE	FALSE		0.0128268	NA	FALSE
8298322	11	11	11	11	11	11	11	11	11	11	11		FALSE	FALSE	FALSE	FALSE		0.0342047	NA	FALSE
8298340	0	11	0	11	11	11	0	12	0	11	0		FALSE	FALSE	FALSE	FALSE		0.171024	0.2543	FALSE
8298850	12	11	11	11	12	11	12	12	22	11	11		FALSE	FALSE	FALSE	FALSE		0.001	0.5451	FALSE
8299508	12	11	11	11	12	11	12	11	22	11	11		FALSE	FALSE	FALSE	FALSE		0.0334016	0.814	FALSE
8299601	12	0	11	22	12	11	11	12	11	22	11		FALSE	FALSE	FALSE	FALSE		0.104685	0.5213	FALSE
8299666	12	11	11	11	12	11	12	12	22	11	11		FALSE	FALSE	FALSE	FALSE		0.00411811	0.5451	FALSE
8300154	11	11	22	11	11	12	11	11	11	11	12		FALSE	FALSE	FALSE	FALSE		0.00723622	0.9066	FALSE
8300387	12	11	11	11	12	11	12	12	22	11	11		FALSE	FALSE	FALSE	FALSE		0.150669	0.5451	FALSE
8300616	11	11	0	11	11	12	11	11	11	11	12		FALSE	FALSE	FALSE	FALSE		NA	0.3188	FALSE
8300657	11	11	22	11	11	12	11	11	11	11	12		FALSE	FALSE	FALSE	FALSE		NA	0.9066	FALSE
8300725	11	11	22	11	11	0	11	11	0	11	12		FALSE	FALSE	FALSE	FALSE		NA	0.9838	FALSE
8300949	11	11	0	11	11	12	11	11	11	11	12		FALSE	FALSE	FALSE	FALSE		0.0354724	0.3188	FALSE
8301073	11	11	0	11	11	12	11	11	11	11	12		FALSE	FALSE	FALSE	FALSE		NA	0.3188	FALSE
8301400	12	11	11	11	12	11	12	12	22	11	11		FALSE	FALSE	FALSE	FALSE		NA	0.5451	FALSE
8301710	0	11	11	11	22	11	11	12	22	11	11		FALSE	FALSE	FALSE	FALSE		NA	0.4363	FALSE
8301756	11	11	11	11	12	11	0	12	0	11	11		FALSE	FALSE	FALSE	FALSE		NA	0.3591	FALSE
8301834	12	0	22	11	0	0	12	12	22	11	12		FALSE	FALSE	FALSE	FALSE		NA	0.9012	FALSE
8301935	12	11	11	11	12	11	11	12	22	11	11		FALSE	FALSE	FALSE	FALSE		NA	0.711	FALSE
8302015	11	11	11	11	12	11	12	12	22	11	11		FALSE	FALSE	FALSE	FALSE		0.107921	0.15	FALSE
8302027	11	11	11	11	12	11	0	12	0	11	11		FALSE	FALSE	FALSE	FALSE		0.202291	0.3591	FALSE
8302032	11	11	11	11	12	11	0	12	0	11	11		FALSE	FALSE	FALSE	FALSE		NA	0.3591	FALSE
8302130	12	11	11	11	0	11	12	11	0	11	11		FALSE	FALSE	FALSE	FALSE		NA	0.495	FALSE
8302212	0	11	11	11	12	11	11	12	0	11	11		FALSE	FALSE	FALSE	FALSE		NA	0.5352	FALSE
8302234	11	11	22	11	11	11	11	11	11	11	12		FALSE	FALSE	FALSE	FALSE		NA	0.8521	FALSE
8302237	11	11	22	11	11	11	11	11	11	11	12		FALSE	FALSE	FALSE	FALSE		NA	0.8521	FALSE
8302267	11	11	11	11	12	11	11	12	0	11	11		FALSE	FALSE	FALSE	FALSE		NA	0.4059	FALSE
8303246	0	11	11	11	11	11	0	11	0	11	11		FALSE	FALSE	FALSE	FALSE		NA	NA	FALSE
8303280	0	11	11	0	11	11	0	11	0	11	11		FALSE	FALSE	FALSE	FALSE		NA	NA	FALSE
8303611	0	0	11	11	0	0	11	12	0	11	11		FALSE	FALSE	FALSE	FALSE		NA	0.6351	FALSE
8303631	0	0	0	11	0	0	12	12	0	11	11		FALSE	FALSE	FALSE	FALSE		NA	0.9471	FALSE
8303633	0	0	0	11	0	0	12	12	0	11	11		FALSE	FALSE	FALSE	FALSE		NA	0.9471	FALSE
8303715	12	11	11	11	12	0	12	12	22	11	11		FALSE	FALSE	FALSE	FALSE		NA	0.5254	FALSE
8303747	12	11	11	11	12	0	12	12	0	11	11		FALSE	FALSE	FALSE	FALSE		0.0697874	0.9063	FALSE
8303957	12	11	11	11	12	11	12	0	22	11	11		FALSE	FALSE	FALSE	FALSE		0.161504	0.6614	FALSE
8303990	12	11	11	11	12	11	12	12	22	11	11		FALSE	FALSE	FALSE	FALSE		0.688874	0.5451	FALSE
8304531	11	11	22	11	11	12	11	11	11	11	12		FALSE	FALSE	FALSE	FALSE		0.13811	0.9066	FALSE
8304551	12	11	22	11	12	12	12	12	22	11	12		FALSE	FALSE	FALSE	FALSE		0.0483386	0.6113	FALSE
8304719	12	11	11	11	12	11	12	12	0	11	11		FALSE	FALSE	FALSE	FALSE		0.0207165	0.9597	FALSE
8304751	12	11	12	11	12	12	12	12	22	11	12		FALSE	FALSE	FALSE	FALSE		0.441953	0.2621	FALSE
8305692	11	22	11	0	0	12	12	12	11	22	12		FALSE	FALSE	FALSE	FALSE		NA	0.8179	FALSE
8305707	11	22	22	22	12	22	12	22	11	22	22		FALSE	FALSE	FALSE	FALSE		NA	0.6614	FALSE
8306338	0	11	0	0	0	0	12	11	0	11	12		FALSE	FALSE	FALSE	FALSE		0.458079	0.41	FALSE
8306376	11	11	0	12	11	0	11	12	11	11	12		FALSE	FALSE	FALSE	FALSE		0.00453543	0.1963	FALSE
8306390	12	11	0	12	12	12	12	12	22	11	12		FALSE	FALSE	FALSE	FALSE		0	0.1591	FALSE
8306393	12	11	22	12	12	12	12	12	22	11	12		FALSE	FALSE	FALSE	FALSE		0.00453543	0.5291	FALSE
8307022	12	0	22	12	12	0	12	12	22	0	12		FALSE	FALSE	FALSE	FALSE		0.0136063	0.8054	FALSE
8307102	11	11	11	11	11	12	11	11	11	11	11		FALSE	FALSE	FALSE	FALSE		0.00453543	0.89	FALSE
8307903	12	11	0	0	12	0	0	12	0	11	0		FALSE	FALSE	FALSE	FALSE		0	0.5943	FALSE
8307904	12	11	0	12	12	0	0	12	0	11	0		FALSE	FALSE	FALSE	FALSE		0	0.4574	FALSE
8308885	12	11	22	12	22	0	12	12	12	11	12		FALSE	FALSE	FALSE	FALSE		0.0467717	0.8134	FALSE
8309189	11	11	11	11	11	11	11	11	12	11	11		FALSE	FALSE	FALSE	FALSE		0.0701575	0.4151	FALSE
8309604	12	11	22	12	12	0	12	12	12	11	12		FALSE	FALSE	FALSE	FALSE		0.00419685	0.8422	FALSE
8309898	11	11	11	11	11	12	11	11	11	11	11		FALSE	FALSE	FALSE	FALSE		0.272795	0.89	FALSE
8310228	11	11	11	11	11	11	11	11	12	11	11		FALSE	FALSE	FALSE	FALSE		0.113315	0.4151	FALSE
8310403	11	11	11	11	11	12	11	12	12	11	11		FALSE	FALSE	FALSE	FALSE		0.138906	0.2349	FALSE
8310435	0	11	22	12	12	22	12	0	22	11	12		FALSE	FALSE	FALSE	FALSE		0.146567	0.547	FALSE
8310451	0	11	22	12	12	0	12	11	22	11	12		FALSE	FALSE	FALSE	FALSE		0.146567	0.8695	FALSE
8310485	0	11	22	0	12	0	12	0	12	11	12		FALSE	FALSE	FALSE	FALSE		0.154228	0.8463	FALSE
8310929	12	11	22	12	12	12	12	0	11	11	12		FALSE	FALSE	FALSE	FALSE		0.0776142	0.7568	FALSE
8310969	12	11	22	0	12	12	0	0	0	11	12		FALSE	FALSE	FALSE	FALSE		0.16189	0.8636	FALSE
8310998	0	11	22	0	12	12	12	11	12	11	12		FALSE	FALSE	FALSE	FALSE		0.131244	0.8669	FALSE
8311149	12	0	22	12	12	12	12	12	0	11	12		FALSE	FALSE	FALSE	FALSE		0.131244	0.3381	FALSE
8311583	11	11	11	11	11	12	11	11	12	11	11		FALSE	FALSE	FALSE	FALSE		0	0.4755	FALSE
8311852	11	11	11	11	11	12	11	11	12	11	11		FALSE	FALSE	FALSE	FALSE		0.0198189	0.4755	FALSE
8311951	11	11	11	11	11	12	11	11	12	11	11		FALSE	FALSE	FALSE	FALSE		0.0726693	0.4755	FALSE
8312088	11	11	11	11	0	12	11	11	12	11	11		FALSE	FALSE	FALSE	FALSE		0.0462441	0.4872	FALSE
8312360	11	11	11	11	11	0	11	11	12	11	11		FALSE	FALSE	FALSE	FALSE		0.0419528	0.4352	FALSE
8312368	11	11	11	11	11	11	11	11	12	11	11		FALSE	FALSE	FALSE	FALSE		0	0.4151	FALSE
8312676	11	11	11	11	11	11	11	11	12	11	11		FALSE	FALSE	FALSE	FALSE		0.162567	0.4151	FALSE
8313127	12	11	11	12	12	22	12	12	22	11	12		FALSE	FALSE	FALSE	FALSE		0.0524409	0.1256	FALSE
8313153	0	0	11	12	12	22	12	12	22	0	12		FALSE	FALSE	FALSE	FALSE		NA	0.2218	FALSE
8313173	11	0	11	12	12	12	12	12	12	11	12		FALSE	FALSE	FALSE	FALSE		NA	0.002462	FALSE
8313274	11	11	11	11	0	11	11	11	12	11	11		FALSE	FALSE	FALSE	FALSE		NA	0.4365	FALSE
8313993	11	11	11	11	11	12	11	11	11	11	11		FALSE	FALSE	FALSE	FALSE		0.0699449	0.89	FALSE
8314584	12	11	11	12	12	22	12	12	12	11	12		FALSE	FALSE	FALSE	FALSE		0.33689	0.1968	FALSE
8314760	12	11	11	12	12	0	22	12	12	11	12		FALSE	FALSE	FALSE	FALSE		0.0313386	0.154	FALSE
8314768	12	11	11	12	12	22	12	12	12	11	12		FALSE	FALSE	FALSE	FALSE		0	0.1968	FALSE
8314892	12	11	11	12	12	22	12	0	12	11	12		FALSE	FALSE	FALSE	FALSE		0.0313386	0.2267	FALSE
8315091	12	0	11	12	12	22	12	12	22	11	0		FALSE	FALSE	FALSE	FALSE		0.0235039	0.2354	FALSE
8315402	12	11	11	12	12	22	12	12	0	11	12		FALSE	FALSE	FALSE	FALSE		0.216811	0.2267	FALSE
8315607	11	11	11	11	11	11	11	11	12	11	11		FALSE	FALSE	FALSE	FALSE		NA	0.4151	FALSE
8315622	11	11	22	12	11	11	12	12	11	11	12		FALSE	FALSE	FALSE	FALSE		NA	0.666	FALSE
8315785	11	11	11	11	11	11	11	11	12	11	11		FALSE	FALSE	FALSE	FALSE		NA	0.4151	FALSE
8315879	0	11	11	12	12	0	11	11	0	11	12		FALSE	FALSE	FALSE	FALSE		NA	0.3532	FALSE
8315915	11	11	11	11	11	0	11	11	12	11	11		FALSE	FALSE	FALSE	FALSE		NA	0.4352	FALSE
8316195	11	11	11	11	11	11	11	11	12	11	11		FALSE	FALSE	FALSE	FALSE		NA	0.4151	FALSE
8316972	11	11	11	11	11	11	11	12	11	11	11		FALSE	FALSE	FALSE	FALSE		0.493898	0.4154	FALSE
8316994	12	11	11	12	12	22	12	12	22	11	12		FALSE	FALSE	FALSE	FALSE		0.00759843	0.1256	FALSE
8317278	12	11	11	11	12	22	12	12	22	11	12		FALSE	FALSE	FALSE	FALSE		0	0.1818	FALSE
8317531	12	11	11	12	12	22	0	12	22	11	12		FALSE	FALSE	FALSE	FALSE		0.0531024	0.1457	FALSE
8317955	12	11	11	12	12	22	12	12	22	11	0		FALSE	FALSE	FALSE	FALSE		0.0301732	0.09234	FALSE
8318136	12	11	11	12	12	22	22	12	12	11	12		FALSE	FALSE	FALSE	FALSE		0.0226299	0.1752	FALSE
8318482	11	11	11	11	11	11	11	11	12	11	11		FALSE	FALSE	FALSE	FALSE		0	0.4151	FALSE
8318818	11	11	11	11	11	11	11	11	11	11	12		FALSE	FALSE	FALSE	FALSE		0.942913	0.1517	FALSE
8318895	11	11	22	12	11	11	12	12	11	11	12		FALSE	FALSE	FALSE	FALSE		0.0226299	0.666	FALSE
8318915	11	11	11	11	11	12	11	11	12	11	11		FALSE	FALSE	FALSE	FALSE		0.754331	0.4755	FALSE
8319001	11	11	11	11	11	12	11	11	12	11	11		FALSE	FALSE	FALSE	FALSE		0.0368504	0.4755	FALSE
8319051	11	11	11	11	11	12	11	11	11	11	11		FALSE	FALSE	FALSE	FALSE		0.0198425	0.89	FALSE
8319152	11	11	11	11	11	12	11	11	11	11	11		FALSE	FALSE	FALSE	FALSE		0.00283465	0.89	FALSE
8319207	11	11	11	11	11	11	11	11	12	11	11		FALSE	FALSE	FALSE	FALSE		NA	0.4151	FALSE
8319383	11	11	11	11	11	12	11	11	12	11	11		FALSE	FALSE	FALSE	FALSE		0	0.4755	FALSE
8319399	11	11	11	11	11	12	11	11	11	11	11		FALSE	FALSE	FALSE	FALSE		0.187654	0.89	FALSE
8319524	11	11	11	11	11	12	11	11	12	11	11		FALSE	FALSE	FALSE	FALSE		0.0234567	0.4755	FALSE
8319543	11	11	11	11	11	11	11	11	12	11	11		FALSE	FALSE	FALSE	FALSE		0.0078189	0.4151	FALSE
8319611	11	11	11	11	11	11	11	11	12	11	11		FALSE	FALSE	FALSE	FALSE		0.226748	0.4151	FALSE
8319876	11	11	22	0	0	0	12	12	12	11	12		FALSE	FALSE	FALSE	FALSE		0	0.371	FALSE
8320025	11	11	22	12	11	12	12	12	12	11	12		FALSE	FALSE	FALSE	FALSE		0.0312756	0.3311	FALSE
8320451	11	11	22	0	0	12	11	12	22	11	0		FALSE	TRUE	FALSE	TRUE	SYNONYMOUS	0.15685	0.4004	FALSE
8320663	11	11	11	11	11	11	11	11	12	11	11		FALSE	FALSE	FALSE	TRUE		0.635244	0.4151	FALSE
8320763	11	0	11	12	0	0	12	0	12	0	11		FALSE	FALSE	FALSE	FALSE		0.015685	0.4103	FALSE
8321368	11	11	11	11	11	11	11	11	12	11	11		FALSE	FALSE	FALSE	FALSE		0.167543	0.4151	FALSE
8321827	11	11	22	12	11	11	12	12	12	11	12		FALSE	FALSE	FALSE	FALSE		0.0264252	0.4025	FALSE
8322151	11	11	22	12	11	12	12	12	22	11	12		FALSE	FALSE	FALSE	FALSE		0.0132126	0.228	FALSE
8322193	11	11	11	11	11	0	11	11	12	11	11		FALSE	FALSE	FALSE	FALSE		0.12552	0.4352	FALSE
8322430	12	11	11	12	12	12	12	12	11	11	12		FALSE	FALSE	FALSE	FALSE		0.0132126	0.399	FALSE
8322634	11	11	11	11	11	12	11	11	11	11	11		FALSE	FALSE	FALSE	FALSE		0.0140945	0.89	FALSE
8323503	11	11	11	11	11	11	11	12	11	11	11		FALSE	FALSE	FALSE	FALSE		0.056378	0.4154	FALSE
8323539	12	11	11	12	12	12	12	12	11	11	12		FALSE	FALSE	FALSE	FALSE		0	0.399	FALSE
8323600	12	11	22	22	12	12	22	22	11	11	22		FALSE	FALSE	FALSE	FALSE		0	0.3848	FALSE
8323792	12	11	22	22	12	12	22	22	11	11	22		FALSE	FALSE	FALSE	FALSE		0	0.3848	FALSE
8323849	11	11	11	11	11	12	11	11	11	11	11		FALSE	FALSE	FALSE	FALSE		0.819496	0.89	FALSE
8323958	0	0	11	11	12	11	11	11	11	22	11		FALSE	FALSE	FALSE	FALSE		0.0347244	0.73	FALSE
8323960	0	0	11	11	12	11	11	11	22	22	11		FALSE	FALSE	FALSE	FALSE		0.0416693	0.6617	FALSE
8324025	11	11	11	11	11	12	11	11	11	11	11		FALSE	FALSE	FALSE	FALSE		0.0277795	0.89	FALSE
8324097	12	11	11	12	12	0	22	12	11	11	12		FALSE	FALSE	FALSE	FALSE		0	0.4062	FALSE
8324109	12	0	11	11	12	11	11	11	22	22	11		FALSE	FALSE	FALSE	FALSE		0.0416693	0.8114	FALSE
8324257	12	11	22	22	12	22	22	22	0	11	22		FALSE	FALSE	FALSE	FALSE		0.00694488	0.06847	FALSE
8324308	12	11	22	22	11	22	22	22	12	11	22		FALSE	FALSE	FALSE	FALSE		0.0486142	0.2351	FALSE
8324357	12	11	11	12	12	12	0	12	11	11	12		FALSE	FALSE	FALSE	FALSE		0.159732	0.4793	FALSE
8324460	0	11	22	22	0	22	22	22	12	11	22		FALSE	FALSE	FALSE	FALSE		0.520866	0.2261	FALSE
8324590	11	11	11	11	11	11	11	11	12	11	11		FALSE	FALSE	FALSE	FALSE		0.00491339	0.4151	FALSE
8324612	12	12	11	0	12	11	11	11	22	22	11		FALSE	FALSE	FALSE	FALSE		0.063874	0.6241	FALSE
8324975	11	11	0	12	11	0	11	12	11	11	12		FALSE	FALSE	FALSE	FALSE		NA	0.1963	FALSE
8325025	12	11	11	12	12	12	0	12	11	11	12		FALSE	FALSE	FALSE	FALSE		NA	0.4793	FALSE
8325107	12	0	0	11	12	12	0	11	22	0	11		FALSE	FALSE	FALSE	FALSE		NA	0.6416	FALSE
8325109	12	0	0	11	12	12	11	11	12	0	11		FALSE	FALSE	FALSE	FALSE		NA	0.2147	FALSE
8325111	12	0	0	11	12	12	11	11	12	0	11		FALSE	FALSE	FALSE	FALSE		NA	0.2147	FALSE
8325139	0	0	22	0	11	0	11	12	22	0	12		FALSE	FALSE	FALSE	FALSE		NA	0.7003	FALSE
8325252	11	11	22	12	11	11	11	12	11	11	12		FALSE	FALSE	FALSE	FALSE		0.0591496	0.8397	FALSE
8325299	12	11	22	22	12	0	22	22	22	0	22		FALSE	FALSE	FALSE	FALSE		0.00492913	0.05614	FALSE
8325376	12	11	11	12	12	12	22	12	12	11	12		FALSE	FALSE	FALSE	FALSE		0.00492913	0.1246	FALSE
8325417	12	11	11	12	12	12	22	12	12	11	12		FALSE	FALSE	FALSE	FALSE		0.0147874	0.1246	FALSE
8325431	12	11	11	12	12	12	22	12	12	11	12		FALSE	FALSE	FALSE	FALSE		0.0295748	0.1246	FALSE
8325516	11	11	22	12	11	11	11	12	11	11	12		FALSE	FALSE	FALSE	FALSE		0.0443622	0.8397	FALSE
8325670	11	11	11	11	11	12	11	11	11	11	11		FALSE	FALSE	FALSE	FALSE		0.073937	0.89	FALSE
8325785	11	11	22	12	11	11	11	12	12	11	12		FALSE	FALSE	FALSE	FALSE		0.0985827	0.568	FALSE
8325849	11	11	22	12	11	0	11	12	12	11	12		FALSE	FALSE	FALSE	FALSE		0.123228	0.5476	FALSE
8325855	12	11	11	12	12	12	22	12	11	11	12		FALSE	FALSE	FALSE	FALSE		0.133087	0.3673	FALSE
8326154	11	11	11	11	11	12	11	11	11	11	11		FALSE	FALSE	FALSE	FALSE		0.0295748	0.89	FALSE
8326158	12	0	11	11	0	11	11	11	12	22	11		FALSE	FALSE	FALSE	FALSE		0.00492913	0.3782	FALSE
8326168	11	0	22	12	12	12	11	12	22	22	12		FALSE	FALSE	FALSE	FALSE		0.00492913	0.5796	FALSE
8326414	12	12	22	12	12	12	11	12	12	22	12		FALSE	FALSE	FALSE	FALSE		0.00715748	0.3454	FALSE
8326568	11	11	22	11	11	12	11	12	11	11	12		FALSE	FALSE	FALSE	FALSE		0	0.8097	FALSE
8326761	11	11	22	12	11	11	11	12	11	11	12		FALSE	FALSE	FALSE	FALSE		0.178937	0.8397	FALSE
8327107	11	11	11	11	11	12	11	11	11	11	11		FALSE	FALSE	FALSE	FALSE		0.0357874	0.89	FALSE
8327171	12	11	22	22	11	22	22	22	22	11	22		FALSE	FALSE	FALSE	FALSE		0.00715748	0.1248	FALSE
8327241	11	11	11	11	11	12	11	11	11	11	11		FALSE	FALSE	FALSE	FALSE		0.0888504	0.89	FALSE
8327414	11	11	11	11	11	12	11	11	11	11	11		FALSE	FALSE	FALSE	FALSE		0.0253858	0.89	FALSE
8327491	12	0	11	11	12	11	11	11	12	22	11		FALSE	FALSE	FALSE	FALSE		0.355402	0.4074	FALSE
8327618	12	0	11	11	12	12	11	11	12	22	11		FALSE	FALSE	FALSE	FALSE		0.0507717	0.4358	FALSE
8327825	12	11	22	22	12	12	22	22	12	11	22		FALSE	FALSE	FALSE	FALSE		0.0253858	0.1453	FALSE
8328072	12	11	22	22	12	22	22	22	12	11	22		FALSE	FALSE	FALSE	FALSE		0.482331	0.1299	FALSE
8328366	11	11	0	12	11	11	11	11	11	11	11		FALSE	FALSE	FALSE	FALSE		0.0530079	0.9653	FALSE
8328388	0	11	22	12	11	11	11	0	11	11	12		FALSE	FALSE	FALSE	FALSE		0.0942362	0.6687	FALSE
8328551	11	11	0	11	11	11	11	0	0	11	11		FALSE	FALSE	FALSE	FALSE		0	NA	FALSE
8328667	11	0	22	12	11	11	11	12	11	11	12		FALSE	FALSE	FALSE	FALSE		0.123685	0.9212	FALSE
8328718	11	11	22	12	11	11	11	12	11	11	12		FALSE	FALSE	FALSE	FALSE		0.206142	0.8397	FALSE
8328723	11	11	11	11	11	11	11	11	12	11	11		FALSE	FALSE	FALSE	FALSE		0.159024	0.4151	FALSE
8328744	11	11	22	12	11	11	11	12	11	11	0		FALSE	FALSE	FALSE	FALSE		0.0117795	0.8852	FALSE
8328754	11	11	22	12	11	11	11	12	11	11	11		FALSE	FALSE	FALSE	FALSE		0	0.6862	FALSE
8328908	11	11	22	12	11	11	11	12	11	11	12		FALSE	FALSE	FALSE	FALSE		0.00588976	0.8397	FALSE
8329051	12	11	22	22	12	22	22	22	22	0	22		FALSE	FALSE	FALSE	FALSE		0.0117795	0.042	FALSE
8329654	0	0	0	0	12	0	0	0	0	0	0		FALSE	FALSE	FALSE	FALSE		0.0258583	NA	FALSE
8329719	12	11	0	11	12	11	12	11	11	11	11		FALSE	FALSE	FALSE	FALSE		0	0.355	FALSE
8329755	11	11	0	11	11	11	11	11	11	11	11		FALSE	FALSE	FALSE	FALSE		0.0193937	NA	FALSE
8329773	11	11	0	11	11	11	11	11	11	11	11		FALSE	FALSE	FALSE	FALSE		0.045252	NA	FALSE
8329823	11	11	11	11	11	11	11	0	11	11	11		FALSE	FALSE	FALSE	FALSE		0	NA	FALSE
8329876	11	11	0	11	11	11	0	11	11	11	11		FALSE	FALSE	FALSE	FALSE		0.0517165	NA	FALSE
8329880	11	11	0	11	11	11	0	11	11	11	11		FALSE	FALSE	FALSE	FALSE		0	NA	FALSE
8329906	11	11	0	22	11	0	0	12	11	11	12		FALSE	FALSE	FALSE	FALSE		0.0387874	0.3685	FALSE
8329925	11	11	0	11	11	0	0	11	11	11	11		FALSE	FALSE	FALSE	FALSE		0.0905039	NA	FALSE
8329967	11	0	11	11	0	11	11	11	11	11	11		FALSE	FALSE	FALSE	FALSE		0.181008	NA	FALSE
8330021	11	0	11	0	0	11	11	11	11	11	11		FALSE	FALSE	FALSE	FALSE		0	NA	FALSE
8330037	0	11	11	0	0	11	11	11	0	11	0		FALSE	FALSE	FALSE	FALSE		0.103433	NA	FALSE
8330067	0	11	11	0	0	0	11	0	11	11	0		FALSE	FALSE	FALSE	FALSE		0.00646457	NA	FALSE
8330075	0	11	11	0	0	0	11	0	11	11	0		FALSE	FALSE	FALSE	FALSE		0.00646457	NA	FALSE
8332091	12	11	11	11	12	11	11	11	22	11	11		FALSE	FALSE	FALSE	FALSE		0	0.9898	FALSE
8332140	11	11	11	22	12	11	0	11	11	11	22		FALSE	FALSE	FALSE	FALSE		0.0209528	0.2258	FALSE
8332165	11	11	11	22	12	11	22	11	11	11	22		FALSE	FALSE	FALSE	FALSE		0.663504	0.1664	FALSE
8332192	11	11	11	22	12	11	22	11	11	11	22		FALSE	FALSE	FALSE	FALSE		0.00698425	0.1664	FALSE
8332249	12	11	22	22	22	22	22	22	22	11	22		FALSE	FALSE	FALSE	FALSE		0.0628583	0.02613	FALSE
8332252	11	11	11	22	12	11	22	11	11	11	22		FALSE	FALSE	FALSE	FALSE		0.0139685	0.1664	FALSE
8332448	11	11	22	22	22	22	22	12	22	11	22		FALSE	FALSE	FALSE	FALSE		0.104764	0.0335	FALSE
8332567	12	0	11	11	11	11	11	0	11	22	11		FALSE	FALSE	FALSE	FALSE		0.0139685	0.03612	FALSE
8332811	12	11	22	22	22	12	22	22	22	11	22		FALSE	FALSE	FALSE	FALSE		0.0907953	0.04331	FALSE
8332819	12	11	22	22	22	12	22	22	22	11	22		FALSE	FALSE	FALSE	FALSE		0.0488898	0.04331	FALSE
8332860	11	11	11	12	12	11	22	11	11	11	11		FALSE	FALSE	FALSE	FALSE		0.00698425	0.5946	FALSE
8333464	11	0	11	22	12	0	22	11	11	11	22		FALSE	FALSE	FALSE	FALSE		0.0654803	0.2797	FALSE
8333623	11	22	11	22	12	12	22	0	11	22	22		FALSE	FALSE	FALSE	FALSE		0.00467717	0.3541	FALSE
8333693	12	11	11	11	12	12	11	11	0	11	11		FALSE	FALSE	FALSE	FALSE		0.0233858	0.4374	FALSE
8334266	0	11	22	22	12	22	22	22	11	11	22		FALSE	FALSE	FALSE	FALSE		0	0.4645	FALSE
8334311	11	11	11	11	11	11	11	11	11	11	11		FALSE	FALSE	FALSE	FALSE		0	NA	FALSE
8334324	11	11	11	11	0	11	11	11	11	11	11		FALSE	FALSE	FALSE	FALSE		0.106417	NA	FALSE
8334333	11	0	22	0	0	0	22	22	0	11	0		FALSE	FALSE	FALSE	FALSE		0.00625984	0.2166	FALSE
8334343	11	0	11	0	0	0	0	11	0	0	0		FALSE	FALSE	FALSE	FALSE		0.00625984	NA	FALSE
8334363	11	0	0	0	0	0	0	0	0	0	0		FALSE	FALSE	FALSE	FALSE		0.00625984	NA	FALSE
8334367	11	0	0	0	0	0	0	0	0	0	0		FALSE	FALSE	FALSE	FALSE		0	NA	FALSE
8334381	11	11	11	11	0	11	11	11	11	11	11		FALSE	FALSE	FALSE	FALSE		0	NA	FALSE
8334525	11	11	11	11	11	11	11	11	11	11	11		FALSE	FALSE	FALSE	FALSE		0.00625984	NA	FALSE
8335282	11	11	22	11	11	11	11	22	11	11	11		FALSE	FALSE	FALSE	FALSE		0.222992	0.9569	FALSE
8335460	11	11	0	11	11	11	11	22	11	11	11		FALSE	FALSE	FALSE	FALSE		0.00929134	0.4808	FALSE
8335571	11	11	22	22	12	12	22	0	11	11	12		FALSE	FALSE	FALSE	FALSE		0.111496	0.5007	FALSE
8335803	11	11	22	11	11	11	11	12	11	11	11		FALSE	FALSE	FALSE	FALSE		0.00464567	0.6572	FALSE
8336034	0	0	22	11	12	12	11	22	22	22	12		FALSE	FALSE	FALSE	FALSE		0.362362	0.9113	FALSE
8336079	0	11	22	22	0	12	22	22	11	11	12		FALSE	FALSE	FALSE	FALSE		0.301969	0.8342	FALSE
8336175	0	11	22	22	12	11	0	22	11	11	12		FALSE	FALSE	FALSE	FALSE		0.161795	0.9215	FALSE
8336224	0	11	22	22	12	11	22	22	11	11	12		FALSE	FALSE	FALSE	FALSE		0.00735433	0.817	FALSE
8336280	11	11	22	22	0	11	22	12	11	11	12		FALSE	FALSE	FALSE	FALSE		0.022063	0.5846	FALSE
8336344	11	11	22	0	12	0	22	22	11	11	12		FALSE	FALSE	FALSE	FALSE		0.0294173	0.3901	FALSE
8336437	11	11	22	22	12	11	22	22	11	11	12		FALSE	FALSE	FALSE	FALSE		0.00735433	0.4075	FALSE
8336968	12	11	22	22	22	22	22	22	22	0	22		FALSE	FALSE	FALSE	FALSE		NA	0.02613	FALSE
8337280	11	11	11	11	11	11	11	12	11	11	11		FALSE	FALSE	FALSE	FALSE		NA	0.4154	FALSE
8337288	11	11	11	11	11	11	11	12	11	11	11		FALSE	FALSE	FALSE	FALSE		NA	0.4154	FALSE
8337485	11	11	11	11	11	11	11	12	11	11	11		FALSE	FALSE	FALSE	FALSE		NA	0.4154	FALSE
8337519	11	11	11	11	11	11	11	12	11	11	11		FALSE	FALSE	FALSE	FALSE		NA	0.4154	FALSE
8337533	11	11	11	11	11	11	11	12	11	11	11		FALSE	FALSE	FALSE	FALSE		NA	0.4154	FALSE
8338108	11	0	0	22	12	11	22	12	11	0	11		FALSE	FALSE	FALSE	FALSE		NA	0.8417	FALSE
8338124	11	0	0	22	12	11	22	22	11	0	11		FALSE	FALSE	FALSE	FALSE		NA	0.7008	FALSE
8338401	11	11	11	11	11	11	11	12	11	11	11		FALSE	FALSE	FALSE	FALSE		0	0.4154	FALSE
8338512	11	11	22	22	12	11	22	12	11	11	11		FALSE	FALSE	FALSE	FALSE		0.0053937	0.9239	FALSE
8339125	0	0	11	11	12	22	11	11	12	22	0		FALSE	FALSE	FALSE	FALSE		0.0593307	0.8022	FALSE
8339321	0	11	11	22	12	11	22	12	12	11	11		FALSE	FALSE	FALSE	FALSE		0.0044252	0.4666	FALSE
8339552	11	11	0	11	11	11	11	12	11	11	11		FALSE	FALSE	FALSE	FALSE		0.0284016	0.4808	FALSE
8340124	0	0	11	0	12	0	22	11	12	11	11		FALSE	FALSE	FALSE	FALSE		NA	0.9407	FALSE
8340461	0	11	11	0	12	11	22	12	12	11	11		FALSE	FALSE	FALSE	FALSE		NA	0.3579	FALSE
8340591	11	11	11	22	12	11	22	12	0	11	11		FALSE	FALSE	FALSE	FALSE		0.00837008	0.3187	FALSE
8340859	11	11	11	22	12	11	0	12	12	11	11		FALSE	FALSE	FALSE	FALSE		0.0338504	0.3433	FALSE
8340985	11	11	0	22	12	11	22	22	12	11	11		FALSE	FALSE	FALSE	FALSE		0.0338504	0.2937	FALSE
8341139	11	11	11	0	11	11	11	11	11	11	11		FALSE	FALSE	FALSE	FALSE		0.0911811	NA	FALSE
8341140	11	11	11	0	11	11	11	11	11	11	11		FALSE	FALSE	FALSE	FALSE		0.0593307	NA	FALSE
8341141	11	11	11	0	11	11	11	11	11	11	11		FALSE	FALSE	FALSE	FALSE		0.0529606	NA	FALSE
8341726	11	11	11	11	11	11	11	11	12	11	11		FALSE	FALSE	FALSE	FALSE		0.0287953	0.4151	FALSE
8341754	11	11	11	11	11	11	11	12	11	11	11		FALSE	FALSE	FALSE	FALSE		0.239457	0.4154	FALSE
8341792	11	0	11	0	12	11	0	22	22	11	11		FALSE	FALSE	FALSE	FALSE		0.0588898	0.2813	FALSE
8341858	11	11	11	0	12	11	0	12	12	11	11		FALSE	FALSE	FALSE	FALSE		0.003	0.2139	FALSE
8342274	11	11	0	22	11	0	22	22	22	11	11		FALSE	FALSE	FALSE	FALSE		NA	0.253	FALSE
8342292	11	11	0	22	11	0	0	22	0	11	11		FALSE	FALSE	FALSE	FALSE		NA	0.4985	FALSE
8342370	11	11	22	22	12	11	22	22	22	11	11		FALSE	FALSE	FALSE	FALSE		NA	0.3842	FALSE
8342458	0	11	0	0	12	11	22	22	12	11	11		FALSE	FALSE	FALSE	FALSE		NA	0.493	FALSE
8342466	11	11	0	0	12	11	22	22	12	11	11		FALSE	FALSE	FALSE	FALSE		NA	0.2634	FALSE
8342472	11	11	0	11	11	11	11	11	11	11	11		FALSE	FALSE	FALSE	FALSE		NA	NA	FALSE
8342473	11	11	0	0	12	11	22	22	12	11	11		FALSE	FALSE	FALSE	FALSE		NA	0.2634	FALSE
8342547	0	11	0	0	12	11	0	22	0	11	11		FALSE	FALSE	FALSE	FALSE		0.189606	0.6336	FALSE
8342733	0	0	0	0	12	22	11	0	0	22	22		FALSE	FALSE	FALSE	FALSE		0	0.721	FALSE
8342796	11	0	22	0	12	11	22	22	22	11	11		FALSE	FALSE	FALSE	FALSE		0.148976	0.6547	FALSE
8343095	11	11	22	22	11	11	22	0	12	11	11		FALSE	FALSE	FALSE	FALSE		0.0812598	0.7933	FALSE
8343146	11	11	0	22	12	11	22	0	22	11	11		FALSE	FALSE	FALSE	FALSE		0.0406299	0.3296	FALSE
8343552	11	11	22	11	11	11	11	11	11	11	11		FALSE	FALSE	FALSE	FALSE		0.326409	0.3724	FALSE
8343846	11	11	11	11	11	11	11	11	11	11	12		FALSE	FALSE	FALSE	FALSE		0.870425	0.1517	FALSE
8344036	11	11	11	0	12	11	0	11	12	11	11		FALSE	FALSE	FALSE	FALSE		0.0155433	0.4656	FALSE
8344201	11	11	11	11	11	11	11	11	12	11	11		FALSE	FALSE	FALSE	FALSE		0.116575	0.4151	FALSE
8344526	11	11	11	11	11	11	11	11	12	11	11		FALSE	FALSE	FALSE	FALSE		0.193646	0.4151	FALSE
8344701	11	11	0	11	11	11	11	11	12	11	11		FALSE	FALSE	FALSE	FALSE		0.356654	0.4804	FALSE
8344795	11	11	11	11	11	11	11	11	12	11	11		FALSE	FALSE	FALSE	FALSE		0.0306378	0.4151	FALSE
8344883	11	11	22	11	11	11	11	11	11	11	11		FALSE	FALSE	FALSE	FALSE		NA	0.3724	FALSE
8344916	11	0	11	0	11	12	11	11	11	11	11		FALSE	FALSE	FALSE	FALSE		NA	0.9972	FALSE
8345145	12	11	11	11	11	11	11	11	11	11	11		FALSE	FALSE	FALSE	FALSE		0.224937	0.05855	FALSE
8345319	11	11	11	11	11	11	11	11	12	11	11		FALSE	FALSE	FALSE	FALSE		0.0381969	0.4151	FALSE
8345493	11	11	11	12	12	11	22	12	11	11	11		FALSE	FALSE	FALSE	FALSE		0.0551732	0.3673	FALSE
8345624	11	11	0	11	11	11	11	11	11	11	11		FALSE	FALSE	FALSE	FALSE		0.0127323	NA	FALSE
8345931	11	11	11	11	11	11	11	11	12	11	11		FALSE	FALSE	FALSE	FALSE		0.360748	0.4151	FALSE
8346698	12	11	11	22	22	22	22	12	12	11	22		FALSE	FALSE	FALSE	FALSE		0.047622	0.07336	FALSE
8347772	12	11	11	22	22	22	22	0	12	0	22		FALSE	FALSE	FALSE	FALSE		0.954976	0.05326	FALSE
8348104	12	0	22	11	11	11	11	12	12	0	11		FALSE	FALSE	FALSE	FALSE		NA	0.2074	FALSE
8348476	11	11	11	11	11	11	11	11	12	11	11		FALSE	FALSE	FALSE	FALSE		0.0677165	0.4151	FALSE
8348698	11	0	0	11	11	11	11	11	12	0	11		FALSE	FALSE	FALSE	FALSE		0.0406299	0.5625	FALSE
8348730	12	0	22	11	11	11	11	12	12	22	11		FALSE	FALSE	FALSE	FALSE		0.0812598	0.2074	FALSE
8348816	12	0	0	11	11	11	11	12	12	22	11		FALSE	FALSE	FALSE	FALSE		0	0.5263	FALSE
8348862	0	0	22	11	11	0	11	12	12	22	11		FALSE	FALSE	FALSE	FALSE		0.00677165	0.2426	FALSE
8348873	0	0	22	11	11	0	11	12	12	22	11		FALSE	FALSE	FALSE	FALSE		0.00677165	0.2426	FALSE
8349184	0	0	0	11	11	11	11	0	11	0	11		FALSE	FALSE	FALSE	FALSE		0.216693	NA	FALSE
8349529	12	0	22	0	11	11	11	12	0	22	11		FALSE	FALSE	FALSE	FALSE		0.10715	0.1693	FALSE
8349633	12	0	22	11	11	0	11	0	12	22	11		FALSE	FALSE	FALSE	FALSE		0.0459213	0.1784	FALSE
8349729	11	0	11	22	22	22	22	0	12	11	22		FALSE	FALSE	FALSE	FALSE		0.390331	0.03236	FALSE
8350005	12	11	11	22	22	22	22	12	0	11	22		FALSE	FALSE	FALSE	FALSE		0.0535748	0.05323	FALSE
8351721	12	11	11	12	22	22	22	12	11	11	12		FALSE	FALSE	FALSE	FALSE		0.0311811	0.426	FALSE
8351811	11	11	11	11	11	11	11	11	12	11	11		FALSE	FALSE	FALSE	FALSE		0.0233858	0.4151	FALSE
8352117	12	11	11	12	22	22	22	12	11	11	22		FALSE	FALSE	FALSE	FALSE		0.0226063	0.2013	FALSE
8352305	11	11	11	11	11	11	11	11	12	11	11		FALSE	FALSE	FALSE	FALSE		0.150709	0.4151	FALSE
8352511	12	11	11	22	22	22	22	0	22	11	22		FALSE	FALSE	FALSE	FALSE		0.0301417	0.01394	FALSE
8352579	11	11	11	11	11	11	11	11	12	11	11		FALSE	FALSE	FALSE	FALSE		0.87411	0.4151	FALSE
8352738	11	11	0	11	11	11	11	11	12	11	11		FALSE	FALSE	FALSE	FALSE		0.0828898	0.4804	FALSE
8353326	11	11	11	12	11	11	11	11	11	11	11		FALSE	FALSE	FALSE	FALSE		0	0.9581	FALSE
8354132	11	0	11	11	11	0	11	11	11	11	11		FALSE	FALSE	FALSE	FALSE		0.427559	NA	FALSE
8354854	11	11	11	11	11	11	11	12	12	11	11		FALSE	FALSE	FALSE	FALSE		0.014252	0.2078	FALSE
8355405	11	11	11	11	11	12	11	11	11	11	11		FALSE	FALSE	FALSE	FALSE		0.00784252	0.89	FALSE
8355598	12	11	11	12	22	22	22	12	12	11	22		FALSE	FALSE	FALSE	FALSE		0.015685	0.06288	FALSE
8355601	12	11	11	12	22	22	22	12	12	11	22		FALSE	FALSE	FALSE	FALSE		0.015685	0.06288	FALSE
8355978	0	11	11	0	22	0	22	12	11	11	0		FALSE	FALSE	FALSE	FALSE		0.603874	0.3706	FALSE
8356284	11	11	11	12	12	22	22	12	11	11	22		FALSE	FALSE	FALSE	FALSE		0.313701	0.04278	FALSE
8357217	0	0	0	11	11	11	11	11	0	22	11		FALSE	FALSE	FALSE	FALSE		0.0102677	NA	FALSE
8357307	11	11	11	12	11	11	11	11	12	11	11		FALSE	FALSE	FALSE	FALSE		0	0.5182	FALSE
8357675	11	11	22	12	11	11	11	11	12	11	11		FALSE	FALSE	FALSE	FALSE		0.00513386	0.6864	FALSE
8357701	11	11	22	0	11	11	11	11	12	11	11		FALSE	FALSE	FALSE	FALSE		0.00513386	0.6815	FALSE
8357751	11	11	11	22	22	22	22	12	11	11	0		FALSE	FALSE	FALSE	FALSE		0.374772	0.1458	FALSE
8357874	11	11	11	11	11	11	11	12	12	11	11		FALSE	FALSE	FALSE	FALSE		0.15915	0.2078	FALSE
8358340	12	0	0	12	11	11	11	11	22	22	11		FALSE	FALSE	FALSE	FALSE		0.100236	0.5937	FALSE
8358369	12	0	11	11	11	11	11	11	11	22	11		FALSE	FALSE	FALSE	FALSE		0.0211024	0.02267	FALSE
8358927	12	0	11	11	11	11	11	11	0	22	11		FALSE	FALSE	FALSE	FALSE		0.0844094	0.03611	FALSE
8358937	12	11	11	12	22	22	22	12	0	11	22		FALSE	FALSE	FALSE	FALSE		0.0738583	0.05119	FALSE
8358946	12	0	22	12	11	11	11	12	0	22	11		FALSE	FALSE	FALSE	FALSE		0.0369291	0.1396	FALSE
8358956	12	0	22	12	11	11	11	12	22	22	11		FALSE	FALSE	FALSE	FALSE		0.0158268	0.4172	FALSE
8359680	0	0	22	12	11	11	11	12	22	22	11		FALSE	FALSE	FALSE	FALSE		NA	0.3921	FALSE
8360501	11	11	11	12	11	11	11	11	11	11	11		FALSE	FALSE	FALSE	FALSE		0.0252283	0.9581	FALSE
8361273	12	11	11	12	22	22	22	12	11	0	22		FALSE	FALSE	FALSE	FALSE		0.00783465	0.2013	FALSE
8361593	11	11	11	12	11	11	11	12	11	11	11		FALSE	FALSE	FALSE	FALSE		0.11752	0.5184	FALSE
8361602	11	11	11	0	11	11	11	11	11	11	11		FALSE	FALSE	FALSE	FALSE		0.376063	NA	FALSE
8361735	11	11	11	12	11	11	11	11	11	11	11		FALSE	FALSE	FALSE	FALSE		0.266378	0.9581	FALSE
8361763	0	11	11	0	22	22	0	12	11	11	22		FALSE	FALSE	FALSE	FALSE		0.0313386	0.2343	FALSE
8362126	12	0	11	11	11	11	11	11	11	22	11		FALSE	FALSE	FALSE	FALSE		NA	0.02267	FALSE
8362203	11	12	11	11	11	11	11	11	11	22	11		FALSE	FALSE	FALSE	FALSE		NA	0.2116	FALSE
8362807	11	11	11	11	12	11	11	11	11	11	11		FALSE	FALSE	FALSE	FALSE		NA	0.9048	FALSE
8363174	11	11	22	12	11	11	11	12	22	11	11		FALSE	FALSE	FALSE	FALSE		0.287433	0.7907	FALSE
8363267	11	11	11	12	11	11	11	11	11	11	11		FALSE	FALSE	FALSE	FALSE		0.0221102	0.9581	FALSE
8363292	12	0	11	11	11	11	11	11	11	22	11		FALSE	FALSE	FALSE	FALSE		0.00737008	0.02267	FALSE
8363308	11	11	0	0	11	11	11	12	0	11	11		FALSE	FALSE	FALSE	FALSE		0.0147402	0.4769	FALSE
8363521	11	11	22	12	11	11	11	12	22	11	11		FALSE	FALSE	FALSE	FALSE		0.250583	0.7907	FALSE
8363821	12	0	22	12	11	0	11	12	22	22	11		FALSE	FALSE	FALSE	FALSE		0	0.4251	FALSE
8363855	12	11	11	11	0	0	22	12	11	11	22		FALSE	FALSE	FALSE	FALSE		0	0.2747	FALSE
8363884	12	11	11	12	0	22	22	12	11	11	22		FALSE	FALSE	FALSE	FALSE		0	0.216	FALSE
8364054	11	11	0	0	11	0	11	11	22	11	11		FALSE	FALSE	FALSE	FALSE		0.0361024	0.5491	FALSE
8364069	11	11	0	11	11	0	11	11	22	11	11		FALSE	FALSE	FALSE	FALSE		0.223835	0.5093	FALSE
8364138	11	11	11	12	11	11	11	11	11	11	11		FALSE	FALSE	FALSE	FALSE		0.194953	0.9581	FALSE
8364811	11	11	22	12	11	12	11	12	22	11	11		FALSE	FALSE	FALSE	FALSE		0.0595906	0.7449	FALSE
8365155	0	11	11	12	22	11	22	12	11	11	22		FALSE	FALSE	FALSE	FALSE		0.0148976	0.1287	FALSE
8365466	0	11	11	12	22	12	22	12	11	11	22		FALSE	FALSE	FALSE	FALSE		0.409685	0.1048	FALSE
8365475	11	22	22	12	11	12	11	12	0	22	11		FALSE	FALSE	FALSE	FALSE		0.588457	0.3075	FALSE
8365573	11	11	22	11	11	11	11	11	11	11	11		FALSE	FALSE	FALSE	FALSE		0	0.3724	FALSE
8365686	11	11	11	11	11	11	11	12	11	11	11		FALSE	FALSE	FALSE	FALSE		0.104283	0.4154	FALSE
8365772	12	0	11	12	22	12	22	12	11	11	22		FALSE	FALSE	FALSE	FALSE		0.00584252	0.3871	FALSE
8365774	11	11	11	12	11	11	11	11	11	11	11		FALSE	FALSE	FALSE	FALSE		0.011685	0.9581	FALSE
8365814	11	11	0	12	11	12	11	11	22	11	11		FALSE	FALSE	FALSE	FALSE		0	0.5193	FALSE
8365884	11	11	0	11	11	12	11	11	22	11	11		FALSE	FALSE	FALSE	FALSE		0	0.4938	FALSE
8366115	11	11	0	12	11	0	11	11	22	11	11		FALSE	FALSE	FALSE	FALSE		0.163591	0.5431	FALSE
8366209	12	0	11	11	11	11	11	11	11	0	11		FALSE	FALSE	FALSE	FALSE		0	0.02267	FALSE
8366268	12	11	11	12	22	12	22	12	11	11	22		FALSE	FALSE	FALSE	FALSE		0	0.1874	FALSE
8366316	12	0	0	12	22	12	22	12	0	0	22		FALSE	FALSE	FALSE	FALSE		0.169433	0.2885	FALSE
8366334	12	0	11	11	11	11	11	11	11	0	11		FALSE	FALSE	FALSE	FALSE		0.344709	0.02267	FALSE
8366382	12	11	11	11	11	11	11	11	11	0	11		FALSE	FALSE	FALSE	FALSE		NA	0.05855	FALSE
8366401	12	11	11	11	11	11	11	11	11	0	11		FALSE	FALSE	FALSE	FALSE		NA	0.05855	FALSE
8366500	11	11	0	12	11	12	11	0	0	11	11		FALSE	FALSE	FALSE	FALSE		NA	0.776	FALSE
8366506	12	0	0	12	22	12	22	0	0	0	22		FALSE	FALSE	FALSE	FALSE		NA	0.1733	FALSE
8366562	0	0	0	11	11	11	11	11	11	0	11		FALSE	FALSE	FALSE	FALSE		NA	NA	FALSE
8366676	0	0	0	12	11	0	0	11	0	11	0		FALSE	FALSE	FALSE	FALSE		NA	0.6148	FALSE
8366703	0	0	0	12	0	0	0	0	0	0	0		FALSE	FALSE	FALSE	FALSE		NA	NA	FALSE
8366762	11	0	0	11	0	12	11	11	0	0	0		FALSE	FALSE	FALSE	FALSE		NA	0.8688	FALSE
8366883	0	0	0	11	11	0	0	0	0	0	11		FALSE	FALSE	FALSE	FALSE		NA	NA	FALSE
8367024	11	0	0	0	11	12	0	0	0	0	0		FALSE	FALSE	FALSE	FALSE		NA	0.661	FALSE
8367163	0	11	0	12	11	0	0	0	22	11	11		FALSE	FALSE	FALSE	FALSE		NA	0.6402	FALSE
8367184	0	0	11	12	0	11	0	0	11	11	22		FALSE	FALSE	FALSE	FALSE		NA	0.2621	FALSE
8367207	11	11	22	11	11	0	11	11	22	11	11		FALSE	FALSE	FALSE	FALSE		NA	0.9769	FALSE
8367228	11	22	22	0	11	0	11	12	22	22	11		FALSE	FALSE	FALSE	FALSE		NA	0.6259	FALSE
8367268	11	11	22	22	11	0	11	12	0	11	11		FALSE	FALSE	FALSE	FALSE		NA	0.9295	FALSE
8367313	12	0	11	11	11	11	11	11	11	22	11		FALSE	FALSE	FALSE	FALSE		NA	0.02267	FALSE
8367408	12	0	0	11	11	0	11	11	11	22	11		FALSE	FALSE	FALSE	FALSE		NA	0.007141	FALSE
8367451	11	11	22	11	11	0	11	11	22	11	11		FALSE	FALSE	FALSE	FALSE		NA	0.9769	FALSE
8367558	0	0	11	11	11	11	11	11	11	0	11		FALSE	FALSE	FALSE	FALSE		NA	NA	FALSE
8367629	12	0	11	12	22	12	0	12	11	11	22		FALSE	FALSE	FALSE	FALSE		NA	0.4748	FALSE
8367711	11	11	11	11	11	11	11	11	11	0	11		FALSE	FALSE	FALSE	FALSE		NA	NA	FALSE
8367770	0	0	11	0	22	12	22	0	11	0	22		FALSE	FALSE	FALSE	FALSE		NA	0.3576	FALSE
8367783	11	12	11	11	11	11	11	11	11	12	11		FALSE	FALSE	FALSE	FALSE		NA	0.2116	FALSE
8367925	11	11	22	11	11	22	11	0	22	11	11		FALSE	FALSE	FALSE	FALSE		NA	0.828	FALSE
8367992	11	11	22	12	11	12	11	12	22	11	11		FALSE	FALSE	FALSE	FALSE		NA	0.7449	FALSE
8368013	12	0	11	11	11	11	11	11	11	0	11		FALSE	FALSE	FALSE	FALSE		NA	0.02267	FALSE
8368077	12	11	11	12	0	11	22	11	11	11	22		FALSE	FALSE	FALSE	FALSE		NA	0.4332	FALSE
8368195	11	11	11	11	11	11	11	12	11	11	11		FALSE	FALSE	FALSE	FALSE		NA	0.4154	FALSE
8368202	12	0	11	12	22	0	22	12	11	11	22		FALSE	FALSE	FALSE	FALSE		NA	0.4251	FALSE
8368243	11	0	0	0	0	22	11	12	22	11	11		FALSE	FALSE	FALSE	FALSE		NA	0.6877	FALSE
8368343	0	0	11	11	0	0	0	0	11	0	0		FALSE	FALSE	FALSE	FALSE		NA	NA	FALSE
8368467	11	0	22	22	11	22	0	11	22	0	0		FALSE	FALSE	FALSE	FALSE		NA	0.715	FALSE
8369011	0	11	11	12	0	11	0	0	11	0	0		FALSE	FALSE	FALSE	FALSE		NA	0.7661	FALSE
8369061	0	0	11	11	0	11	0	0	11	0	0		FALSE	FALSE	FALSE	FALSE		NA	NA	FALSE
8369100	0	11	22	22	11	12	11	11	22	11	0		FALSE	FALSE	FALSE	FALSE		NA	0.9249	FALSE
8369135	0	11	11	11	22	12	22	0	11	11	22		FALSE	FALSE	FALSE	FALSE		NA	0.1392	FALSE
8369316	12	11	22	22	22	22	22	22	22	11	22		FALSE	FALSE	FALSE	FALSE		NA	0.02613	FALSE
8369374	0	0	11	0	0	12	0	0	11	0	0		FALSE	FALSE	FALSE	FALSE		NA	0.9236	FALSE
8369375	0	0	11	0	0	12	0	0	11	0	0		FALSE	FALSE	FALSE	FALSE		NA	0.9236	FALSE
8369433	0	11	11	12	22	12	22	0	11	11	22		FALSE	FALSE	FALSE	FALSE		NA	0.1156	FALSE
8369440	0	11	11	0	22	12	22	0	11	11	22		FALSE	FALSE	FALSE	FALSE		NA	0.1538	FALSE
8369665	12	11	11	22	22	12	22	22	11	11	22		FALSE	FALSE	FALSE	FALSE		NA	0.132	FALSE
8369764	0	11	11	12	0	12	22	0	11	11	0		FALSE	FALSE	FALSE	FALSE		NA	0.3195	FALSE
8369810	0	0	11	0	22	12	0	0	0	11	0		FALSE	FALSE	FALSE	FALSE		NA	0.3436	FALSE
8369816	0	0	11	0	22	12	0	0	0	11	22		FALSE	FALSE	FALSE	FALSE		NA	0.1734	FALSE
8369840	11	11	11	0	0	0	0	0	11	11	0		FALSE	FALSE	FALSE	FALSE		NA	NA	FALSE
8369853	12	11	11	11	0	12	0	0	11	11	0		FALSE	FALSE	FALSE	FALSE		NA	0.6187	FALSE
8369913	11	11	11	11	0	11	11	11	11	11	11		FALSE	FALSE	FALSE	FALSE		NA	NA	FALSE
8369922	11	11	11	11	0	11	11	11	11	11	11		FALSE	FALSE	FALSE	FALSE		NA	NA	FALSE
8369948	11	11	11	0	0	11	11	11	11	11	11		FALSE	FALSE	FALSE	FALSE		NA	NA	FALSE
8369967	11	11	11	0	0	11	0	0	11	11	11		FALSE	FALSE	FALSE	FALSE		NA	NA	FALSE
8369994	11	11	11	12	0	11	0	0	11	11	0		FALSE	FALSE	FALSE	FALSE		NA	0.6089	FALSE
8370082	11	0	11	12	0	0	0	0	11	11	0		FALSE	FALSE	FALSE	FALSE		NA	0.7049	FALSE
8370429	11	0	0	0	11	0	11	11	11	11	0		FALSE	FALSE	FALSE	FALSE		NA	NA	FALSE
8371535	0	0	0	22	22	22	22	0	0	0	22		FALSE	FALSE	FALSE	FALSE		NA	NA	FALSE
8371597	0	0	11	22	0	12	22	0	0	0	22		FALSE	FALSE	FALSE	FALSE		NA	0.1017	FALSE
8371640	0	0	11	22	0	12	22	0	0	0	22		FALSE	FALSE	FALSE	FALSE		NA	0.1017	FALSE
8371685	0	0	11	0	0	12	0	0	0	0	22		FALSE	FALSE	FALSE	FALSE		NA	0.03241	FALSE
8371696	0	0	11	0	0	0	0	0	0	0	22		FALSE	FALSE	FALSE	FALSE		NA	NA	FALSE
8371709	0	0	11	0	0	0	0	0	11	0	22		FALSE	FALSE	FALSE	FALSE		NA	0.5151	FALSE
8371870	0	0	11	0	22	12	22	22	11	0	22		FALSE	FALSE	FALSE	FALSE		NA	0.2496	FALSE
8372016	0	0	11	11	22	12	22	0	11	0	22		FALSE	FALSE	FALSE	FALSE		NA	0.2786	FALSE
8372052	0	0	11	11	22	12	0	0	11	0	22		FALSE	FALSE	FALSE	FALSE		NA	0.3435	FALSE
8372083	0	0	11	0	0	0	0	0	11	0	0		FALSE	FALSE	FALSE	FALSE		NA	NA	FALSE
8372092	0	0	0	11	11	0	0	0	12	0	11		FALSE	FALSE	FALSE	FALSE		NA	0.7596	FALSE
8372223	0	11	0	11	0	11	11	0	11	0	11		FALSE	FALSE	FALSE	FALSE		NA	NA	FALSE
8372230	0	11	11	0	11	11	11	0	11	0	11		FALSE	FALSE	FALSE	FALSE		NA	NA	FALSE
8375747	0	11	11	11	0	11	0	0	11	11	0		FALSE	FALSE	FALSE	FALSE		NA	NA	FALSE
8375752	0	0	0	11	0	0	0	0	0	0	0		FALSE	FALSE	FALSE	FALSE		NA	NA	FALSE
8376034	11	11	11	11	12	11	0	0	11	11	0		FALSE	FALSE	FALSE	FALSE		NA	0.5927	FALSE
8376102	0	11	11	0	11	11	12	0	11	11	0		FALSE	FALSE	FALSE	FALSE		NA	0.4767	FALSE
8376109	0	11	11	0	11	11	12	0	11	11	0		FALSE	FALSE	FALSE	FALSE		NA	0.4767	FALSE
8376488	11	11	11	11	11	11	11	11	11	11	11		FALSE	FALSE	FALSE	FALSE		NA	NA	FALSE
8376583	11	11	22	11	11	0	11	0	0	11	11		FALSE	FALSE	FALSE	FALSE		NA	0.5725	FALSE
8376643	11	0	0	0	11	0	11	0	22	0	0		FALSE	FALSE	FALSE	FALSE		NA	0.482	FALSE
8376679	0	0	11	0	0	0	0	0	11	0	0		FALSE	FALSE	FALSE	FALSE		NA	NA	FALSE
8376696	0	0	11	11	11	11	0	0	11	0	0		FALSE	FALSE	FALSE	FALSE		NA	NA	FALSE
8376738	0	11	22	0	0	0	0	0	22	11	11		FALSE	FALSE	FALSE	FALSE		NA	0.9475	FALSE
8376820	12	0	11	11	11	11	11	11	11	22	11		FALSE	FALSE	FALSE	FALSE		NA	0.02267	FALSE
8376885	0	0	0	22	0	0	0	22	22	22	0		FALSE	FALSE	FALSE	FALSE		NA	NA	FALSE
8376933	0	0	0	22	0	0	0	22	11	22	0		FALSE	FALSE	FALSE	FALSE		NA	0.6663	FALSE
8376981	0	11	22	0	0	22	0	0	22	0	11		FALSE	FALSE	FALSE	FALSE		NA	0.9645	FALSE
8376988	0	11	22	12	0	22	0	0	22	0	0		FALSE	FALSE	FALSE	FALSE		NA	0.3019	FALSE
8378258	0	0	11	0	11	0	11	11	11	0	11		FALSE	FALSE	FALSE	FALSE		NA	NA	FALSE
8378364	12	0	0	12	0	12	0	12	0	0	11		FALSE	FALSE	FALSE	FALSE		NA	0.2915	FALSE
8378482	12	11	0	12	22	12	22	12	11	11	22		FALSE	FALSE	FALSE	FALSE		0.0535197	0.3255	FALSE
8378584	11	11	22	0	11	12	11	11	12	11	11		FALSE	FALSE	FALSE	FALSE		0.137622	0.7366	FALSE
8378846	0	11	22	22	22	22	22	22	22	11	22		FALSE	FALSE	FALSE	FALSE		0.0841024	0.06379	FALSE
8378913	11	11	0	12	11	12	11	12	22	11	11		FALSE	FALSE	FALSE	FALSE		0	0.3233	FALSE
8379260	12	11	22	22	22	22	22	22	22	11	22		FALSE	FALSE	FALSE	FALSE		0.00764567	0.02613	FALSE
8379293	11	11	22	11	11	12	11	11	22	11	11		FALSE	FALSE	FALSE	FALSE		0.00764567	0.9985	FALSE
8379348	11	11	11	11	11	11	11	12	11	11	11		FALSE	FALSE	FALSE	FALSE		0.00764567	0.4154	FALSE
8379467	12	0	11	11	11	11	11	11	11	22	11		FALSE	FALSE	FALSE	FALSE		0.156614	0.02267	FALSE
8379709	12	11	11	12	22	12	22	12	11	11	22		FALSE	FALSE	FALSE	FALSE		NA	0.1874	FALSE
8379930	11	11	22	12	11	12	11	11	22	11	11		FALSE	FALSE	FALSE	FALSE		0.101441	0.9858	FALSE
8380039	12	11	11	11	0	11	0	22	11	11	22		FALSE	FALSE	FALSE	FALSE		0.101441	0.2846	FALSE
8380536	11	11	11	11	11	11	11	12	11	11	11		FALSE	FALSE	FALSE	FALSE		0.42137	0.4154	FALSE
8380759	11	11	11	11	11	11	11	12	11	11	11		FALSE	FALSE	FALSE	FALSE		0.764709	0.4154	FALSE
8380855	11	11	0	11	11	12	11	11	22	11	11		FALSE	FALSE	FALSE	FALSE		0	0.4938	FALSE
8380932	11	11	11	11	11	11	11	12	11	11	11		FALSE	FALSE	FALSE	FALSE		0.00777165	0.4154	FALSE
8380969	11	11	11	11	11	11	11	12	11	11	11		FALSE	FALSE	FALSE	FALSE		0.0155433	0.4154	FALSE
8381793	12	11	22	0	22	0	22	22	22	11	22		FALSE	FALSE	FALSE	FALSE		0.18652	0.05229	FALSE
8382284	12	11	22	12	22	0	22	22	22	11	22		FALSE	FALSE	FALSE	FALSE		0.00470866	0.05061	FALSE
8382459	12	0	11	12	11	12	11	11	11	0	11		FALSE	FALSE	FALSE	FALSE		0	0.1578	FALSE
8382566	12	11	11	11	12	11	11	11	11	11	12		FALSE	FALSE	FALSE	FALSE		0.042378	0.8823	FALSE
8382778	12	12	22	12	22	22	22	22	22	11	22		FALSE	FALSE	FALSE	FALSE		0	0.03286	FALSE
8382861	12	0	11	0	11	11	11	11	11	22	11		FALSE	FALSE	FALSE	FALSE		0.522661	0.03204	FALSE
8383134	11	11	11	12	11	12	11	11	11	11	11		FALSE	FALSE	FALSE	FALSE		0.14126	0.8862	FALSE
8383229	12	0	22	22	22	0	22	22	22	11	22		FALSE	FALSE	FALSE	FALSE		NA	0.03378	FALSE
8383396	12	11	22	12	22	12	22	22	22	11	22		FALSE	FALSE	FALSE	FALSE		0.0553701	0.05048	FALSE
8383569	11	11	11	12	11	11	11	11	11	11	11		FALSE	FALSE	FALSE	FALSE		0.325299	0.9581	FALSE
8383838	11	11	11	12	11	11	11	11	11	11	11		FALSE	FALSE	FALSE	FALSE		0.124583	0.9581	FALSE
8384767	12	11	22	22	22	22	22	22	22	11	22		FALSE	FALSE	FALSE	FALSE		0.0247717	0.02613	FALSE
8384804	0	11	22	22	0	22	0	22	22	11	0		FALSE	FALSE	FALSE	FALSE		0.0209764	0.1422	FALSE
8384899	0	0	22	0	22	22	22	22	22	0	22		FALSE	FALSE	FALSE	FALSE		NA	NA	FALSE
8385129	12	11	22	22	22	0	22	22	22	11	22		FALSE	FALSE	FALSE	FALSE		0.0624173	0.03767	FALSE
8385378	12	11	22	22	22	0	22	22	22	11	22		FALSE	FALSE	FALSE	FALSE		0.123835	0.03767	FALSE
8385809	12	0	11	11	11	11	11	11	11	22	11		FALSE	FALSE	FALSE	FALSE		0.024622	0.02267	FALSE
8385883	11	11	11	11	11	12	11	11	11	11	11		FALSE	FALSE	FALSE	FALSE		0.0765906	0.89	FALSE
8385932	11	11	0	11	11	12	11	11	11	11	11		FALSE	FALSE	FALSE	FALSE		NA	0.9672	FALSE
8386263	11	11	11	11	11	12	11	11	11	11	11		FALSE	FALSE	FALSE	FALSE		0.0474724	0.89	FALSE
8386359	12	0	11	11	11	11	11	11	11	0	11		FALSE	FALSE	FALSE	FALSE		0.179756	0.02267	FALSE
8386460	11	11	11	0	11	12	11	11	11	11	11		FALSE	FALSE	FALSE	FALSE		0.0846772	0.8926	FALSE
8386751	11	11	11	11	11	11	11	11	12	11	11		FALSE	FALSE	FALSE	FALSE		0.088811	0.4151	FALSE
8386898	12	11	22	12	22	12	22	22	22	11	22		FALSE	FALSE	FALSE	FALSE		0.0764095	0.05048	FALSE
8387382	0	11	22	12	22	12	22	12	22	11	22		FALSE	FALSE	FALSE	FALSE		0.108126	0.1747	FALSE
8387713	11	11	11	12	11	12	11	11	11	11	11		FALSE	FALSE	FALSE	FALSE		0.136913	0.8862	FALSE
8387906	12	11	0	22	22	22	22	22	22	11	22		FALSE	FALSE	FALSE	FALSE		0.0152126	0.01076	FALSE
8388886	0	0	22	22	22	0	22	22	22	11	22		FALSE	FALSE	FALSE	FALSE		NA	NA	FALSE
8388927	0	0	22	22	22	0	22	22	22	11	22		FALSE	FALSE	FALSE	FALSE		NA	NA	FALSE
8389190	12	0	11	12	11	0	11	11	11	22	11		FALSE	FALSE	FALSE	FALSE		NA	0.1206	FALSE
8389193	11	11	11	12	11	0	11	11	11	11	11		FALSE	FALSE	FALSE	FALSE		NA	0.9492	FALSE
8389341	11	11	11	11	11	12	11	11	11	11	11		FALSE	FALSE	FALSE	FALSE		0.033063	0.89	FALSE
8389451	11	11	11	12	11	12	11	11	11	11	11		FALSE	FALSE	FALSE	FALSE		0.00500787	0.8862	FALSE
8389520	11	11	11	11	11	12	11	11	11	11	11		FALSE	FALSE	FALSE	FALSE		0.161315	0.89	FALSE
8389724	11	11	11	0	11	11	11	11	11	11	11		FALSE	FALSE	FALSE	FALSE		NA	NA	FALSE
8389752	0	0	22	22	22	22	22	22	22	0	22		FALSE	FALSE	FALSE	FALSE		NA	NA	FALSE
8390109	11	11	11	12	11	11	11	11	0	11	11		FALSE	FALSE	FALSE	FALSE		0.001	0.89	FALSE
8390121	11	11	0	12	11	11	11	11	12	11	11		FALSE	FALSE	FALSE	FALSE		0.0296929	0.6206	FALSE
8390139	11	11	11	12	11	11	11	11	11	11	11		FALSE	FALSE	FALSE	FALSE		0.00817323	0.9581	FALSE
8390272	11	11	11	12	11	11	11	11	11	11	11		FALSE	FALSE	FALSE	FALSE		0.0655591	0.9581	FALSE
8391241	12	11	0	12	0	12	22	22	22	11	22		FALSE	FALSE	FALSE	FALSE		0.0133071	0.01625	FALSE
8391639	12	11	22	22	22	12	22	22	22	11	22		FALSE	FALSE	FALSE	FALSE		0	0.04331	FALSE
8392142	12	0	11	12	11	12	11	11	11	22	11		FALSE	FALSE	FALSE	FALSE		0	0.1578	FALSE
8392169	12	11	22	22	22	22	22	22	22	11	22		FALSE	FALSE	FALSE	FALSE		0.0308661	0.02613	FALSE
8392196	12	11	22	12	22	12	22	22	22	11	22		FALSE	FALSE	FALSE	FALSE		0	0.05048	FALSE
8392332	11	0	11	12	11	0	11	11	11	0	11		FALSE	FALSE	FALSE	FALSE		0	0.9396	FALSE
8392396	11	11	11	12	11	11	11	11	11	11	11		FALSE	FALSE	FALSE	FALSE		0	0.9581	FALSE
8392523	11	11	11	11	0	11	11	11	12	11	11		FALSE	FALSE	FALSE	FALSE		0.0462992	0.4365	FALSE
8393300	11	11	11	11	11	12	11	11	11	11	11		FALSE	FALSE	FALSE	FALSE		0.0320236	0.89	FALSE
8393820	11	11	11	12	11	12	11	11	11	11	11		FALSE	FALSE	FALSE	FALSE		0.0604646	0.8862	FALSE
8394046	11	11	11	12	11	12	11	11	11	11	11		FALSE	FALSE	FALSE	FALSE		NA	0.8862	FALSE
8394086	11	11	11	12	11	12	11	11	11	11	11		FALSE	FALSE	FALSE	FALSE		NA	0.8862	FALSE
8394797	11	11	11	12	11	12	11	11	11	11	11		FALSE	FALSE	FALSE	FALSE		NA	0.8862	FALSE
8395131	11	11	11	12	11	12	11	11	11	11	11		FALSE	FALSE	FALSE	FALSE		NA	0.8862	FALSE
8395644	11	11	11	11	11	11	11	11	11	11	11		FALSE	FALSE	FALSE	FALSE		NA	NA	FALSE
8396283	11	11	11	11	11	12	11	11	11	11	11		FALSE	FALSE	FALSE	FALSE		0.0109134	0.89	FALSE
8396446	11	11	11	12	11	12	11	11	11	11	11		FALSE	FALSE	FALSE	FALSE		0	0.8862	FALSE
8396578	11	11	11	12	11	12	11	11	11	11	11		FALSE	FALSE	FALSE	FALSE		0.0873071	0.8862	FALSE
8396682	11	11	11	12	11	11	11	11	11	11	11		FALSE	FALSE	FALSE	FALSE		0.0818504	0.9581	FALSE
8397019	11	11	11	0	11	0	11	11	11	11	11		FALSE	FALSE	FALSE	FALSE		NA	NA	FALSE
8397782	11	11	11	12	11	12	11	11	11	11	11		FALSE	FALSE	FALSE	FALSE		0.202417	0.8862	FALSE
8398069	11	11	11	12	11	12	11	11	11	11	11		FALSE	FALSE	FALSE	FALSE		0	0.8862	FALSE
8398216	11	11	11	12	11	12	11	11	11	11	11		FALSE	FALSE	FALSE	FALSE		0.0674724	0.8862	FALSE
8398258	11	11	11	12	11	12	11	11	11	11	11		FALSE	FALSE	FALSE	FALSE		0.171748	0.8862	FALSE
8398598	11	11	11	11	11	11	11	11	11	11	11		FALSE	FALSE	FALSE	FALSE		0.0306693	NA	FALSE
8398730	11	11	11	11	11	12	11	11	11	11	11		FALSE	FALSE	FALSE	FALSE		0.0184016	0.89	FALSE
8398766	11	11	11	12	11	11	11	11	11	11	11		FALSE	FALSE	FALSE	FALSE		NA	0.9581	FALSE
8399043	11	11	11	12	11	12	11	11	11	11	11		FALSE	FALSE	FALSE	FALSE		NA	0.8862	FALSE
8399051	11	11	11	12	11	11	11	11	11	11	11		FALSE	FALSE	FALSE	FALSE		NA	0.9581	FALSE
8399178	0	11	11	12	11	12	11	11	11	11	11		FALSE	FALSE	FALSE	FALSE		NA	0.8687	FALSE
8399837	11	11	11	12	11	12	12	11	11	11	11		FALSE	FALSE	FALSE	FALSE		0.0114016	0.6504	FALSE
8400042	11	11	11	12	11	11	12	11	11	11	11		FALSE	FALSE	FALSE	FALSE		0.0627087	0.6786	FALSE
8400062	11	11	11	12	11	11	12	11	11	11	11		FALSE	FALSE	FALSE	FALSE		0.0627087	0.6786	FALSE
8400497	0	11	22	12	22	22	22	22	22	11	22		FALSE	FALSE	FALSE	FALSE		0.00570079	0.0677	FALSE
8400648	12	11	22	12	22	22	0	22	22	11	22		FALSE	FALSE	FALSE	FALSE		0.053937	0.05904	FALSE
8401815	12	11	22	12	22	12	12	12	22	0	22		FALSE	FALSE	FALSE	FALSE		0.0391339	0.2033	FALSE
8403125	12	0	11	12	11	11	12	12	11	22	11		FALSE	FALSE	FALSE	FALSE		0.0889685	0.5637	FALSE
8403372	11	11	11	12	11	11	11	11	11	11	11		FALSE	FALSE	FALSE	FALSE		NA	0.9581	FALSE
8403451	11	11	11	11	11	12	11	11	11	11	11		FALSE	FALSE	FALSE	FALSE		0.36863	0.89	FALSE
8403500	12	11	22	12	22	12	12	12	22	11	22		FALSE	FALSE	FALSE	FALSE		0.143921	0.2033	FALSE
8404128	12	11	22	12	22	12	12	12	22	11	22		FALSE	FALSE	FALSE	FALSE		0.00791339	0.2033	FALSE
8404175	12	11	22	12	22	12	12	12	22	11	22		FALSE	FALSE	FALSE	FALSE		0.102528	0.2033	FALSE
8404649	12	11	0	12	22	12	12	12	22	11	22		FALSE	FALSE	FALSE	FALSE		0.001	0.06968	FALSE
8404693	12	11	0	12	22	12	12	12	22	11	22		FALSE	FALSE	FALSE	FALSE		0.301874	0.06968	FALSE
8404706	12	11	22	0	22	12	12	0	22	11	22		FALSE	FALSE	FALSE	FALSE		0.0842205	0.1745	FALSE
8404750	11	11	11	11	11	12	11	11	11	11	11		FALSE	FALSE	FALSE	FALSE		0.001	0.89	FALSE
8404760	12	0	11	0	11	11	12	12	11	22	11		FALSE	FALSE	FALSE	FALSE		NA	0.585	FALSE
8404795	12	0	11	12	11	12	12	12	11	22	11		FALSE	FALSE	FALSE	FALSE		NA	0.5667	FALSE
8405178	12	0	11	12	11	12	12	12	11	22	11		FALSE	FALSE	FALSE	FALSE		0.0123622	0.5667	FALSE
8405207	0	11	22	12	22	12	12	12	22	11	22		FALSE	FALSE	FALSE	FALSE		0.0061811	0.2342	FALSE
8405316	12	0	11	12	11	12	12	12	11	22	11		FALSE	FALSE	FALSE	FALSE		0.0061811	0.5667	FALSE
8405406	12	11	22	12	22	22	12	22	22	0	22		FALSE	FALSE	FALSE	FALSE		0.0061811	0.08377	FALSE
8405466	12	11	22	12	22	12	12	0	22	0	22		FALSE	FALSE	FALSE	FALSE		0.210157	0.1574	FALSE
8405709	12	0	11	12	11	12	11	12	11	0	11		FALSE	FALSE	FALSE	FALSE		0	0.4081	FALSE
8405791	12	11	22	12	22	0	0	12	22	0	22		FALSE	FALSE	FALSE	FALSE		0.0185433	0.2028	FALSE
8405815	0	11	22	12	22	12	0	12	22	11	22		FALSE	FALSE	FALSE	FALSE		0.0927165	0.2293	FALSE
8406241	12	11	22	12	22	12	12	12	22	11	22		FALSE	FALSE	FALSE	FALSE		0.00640945	0.2033	FALSE
8406546	0	11	22	12	22	12	12	12	22	11	22		FALSE	FALSE	FALSE	FALSE		0.0256378	0.2342	FALSE
8406646	12	12	11	12	11	12	12	12	11	22	11		FALSE	FALSE	FALSE	FALSE		0.141008	0.3834	FALSE
8406653	12	12	11	12	11	12	12	12	11	22	11		FALSE	FALSE	FALSE	FALSE		0.339701	0.3834	FALSE
8407181	12	11	22	12	22	12	12	12	22	11	22		FALSE	FALSE	FALSE	FALSE		0	0.2033	FALSE
8407437	12	11	22	12	22	22	12	12	22	11	22		FALSE	FALSE	FALSE	FALSE		0.0214724	0.1947	FALSE
8407608	12	0	11	12	11	12	12	12	11	22	11		FALSE	FALSE	FALSE	FALSE		0.314929	0.5667	FALSE
8407660	12	11	22	0	22	12	12	12	22	11	22		FALSE	FALSE	FALSE	FALSE		0.0286299	0.226	FALSE
8407738	12	0	0	11	11	12	0	12	11	0	11		FALSE	FALSE	FALSE	FALSE		NA	0.3013	FALSE
8407922	12	0	11	0	11	0	0	0	0	22	11		FALSE	FALSE	FALSE	FALSE		NA	0.2785	FALSE
8408059	0	0	11	0	11	0	11	0	0	12	11		FALSE	FALSE	FALSE	FALSE		NA	NA	FALSE
8408087	0	0	0	0	0	0	0	12	0	0	0		FALSE	FALSE	FALSE	FALSE		NA	NA	FALSE
8408670	12	0	11	11	11	11	11	0	11	11	11		FALSE	FALSE	FALSE	FALSE		NA	0.03612	FALSE
8408729	12	11	22	12	22	0	22	11	22	0	22		FALSE	FALSE	FALSE	FALSE		NA	0.3885	FALSE
8408746	0	11	22	12	22	0	0	11	22	11	0		FALSE	FALSE	FALSE	FALSE		NA	0.822	FALSE
8409284	12	11	22	12	22	12	12	11	22	11	22		FALSE	FALSE	FALSE	FALSE		NA	0.4683	FALSE
8409443	12	11	0	0	22	0	12	11	22	11	22		FALSE	FALSE	FALSE	FALSE		NA	0.3454	FALSE
8409493	12	11	22	12	22	12	12	11	22	11	22		FALSE	FALSE	FALSE	FALSE		NA	0.4683	FALSE
8409503	12	11	22	12	22	12	12	11	22	11	22		FALSE	FALSE	FALSE	FALSE		NA	0.4683	FALSE
8409724	11	11	11	11	11	12	11	11	11	11	11		FALSE	FALSE	FALSE	FALSE		NA	0.89	FALSE
8409742	0	11	0	11	0	0	11	11	0	11	11		FALSE	FALSE	FALSE	FALSE		NA	NA	FALSE
8409881	0	11	0	11	0	11	11	11	0	11	11		FALSE	FALSE	FALSE	FALSE		NA	NA	FALSE
8409936	11	11	0	11	0	11	0	11	0	11	0		FALSE	FALSE	FALSE	FALSE		NA	NA	FALSE
8409976	11	11	0	11	0	11	12	11	11	11	0		FALSE	FALSE	FALSE	FALSE		NA	0.5702	FALSE
8410000	0	11	0	11	0	12	12	11	0	11	22		FALSE	FALSE	FALSE	FALSE		NA	0.1741	FALSE
8410002	0	11	0	0	0	0	12	11	0	11	22		FALSE	FALSE	FALSE	FALSE		NA	0.3316	FALSE
8410204	11	11	0	11	0	11	0	11	0	11	0		FALSE	FALSE	FALSE	FALSE		NA	NA	FALSE
8410206	11	11	0	11	0	11	0	11	0	11	0		FALSE	FALSE	FALSE	FALSE		NA	NA	FALSE
8410357	11	11	12	0	22	0	11	11	0	11	22		FALSE	FALSE	FALSE	FALSE		NA	0.3352	FALSE
8410402	0	11	0	11	0	0	11	11	0	11	0		FALSE	FALSE	FALSE	FALSE		NA	NA	FALSE
8410421	12	11	0	11	0	0	11	11	0	11	0		FALSE	FALSE	FALSE	FALSE		NA	0.1752	FALSE
8410462	12	11	0	11	0	0	0	11	22	11	0		FALSE	FALSE	FALSE	FALSE		NA	0.8002	FALSE
8411242	12	11	0	12	0	0	12	11	0	11	22		FALSE	FALSE	FALSE	FALSE		NA	0.4528	FALSE
8411362	12	11	22	12	22	11	0	11	22	11	22		FALSE	FALSE	FALSE	FALSE		NA	0.5566	FALSE
8411777	12	11	0	0	22	12	12	11	22	11	22		FALSE	FALSE	FALSE	FALSE		NA	0.2996	FALSE
8411938	12	11	22	12	12	0	12	11	22	11	22		FALSE	FALSE	FALSE	FALSE		NA	0.4954	FALSE
8411947	12	11	22	12	0	12	12	11	22	11	22		FALSE	FALSE	FALSE	FALSE		NA	0.4961	FALSE
8412075	12	11	0	12	22	0	12	11	22	11	0		FALSE	FALSE	FALSE	FALSE		NA	0.5538	FALSE
8412187	0	11	22	12	22	0	12	11	22	11	0		FALSE	FALSE	FALSE	FALSE		NA	0.8371	FALSE
8412269	12	11	0	12	22	0	12	11	22	11	0		FALSE	FALSE	FALSE	FALSE		NA	0.5538	FALSE
8412379	12	11	22	0	0	0	11	11	0	11	0		FALSE	FALSE	FALSE	FALSE		NA	0.3858	FALSE
8412385	12	11	22	12	0	0	11	11	0	11	0		FALSE	FALSE	FALSE	FALSE		NA	0.3856	FALSE
8412625	12	11	22	12	22	0	12	11	22	11	22		FALSE	FALSE	FALSE	FALSE		NA	0.4893	FALSE
8412688	0	0	0	12	22	0	12	11	22	11	0		FALSE	FALSE	FALSE	FALSE		NA	0.6504	FALSE
8412731	12	0	0	12	22	0	12	11	22	11	22		FALSE	FALSE	FALSE	FALSE		NA	0.6555	FALSE
8412794	11	11	12	11	11	11	11	11	11	11	11		FALSE	FALSE	FALSE	FALSE		NA	0.3724	FALSE
8412854	11	11	0	11	0	11	11	11	0	11	0		FALSE	FALSE	FALSE	FALSE		NA	NA	FALSE
8413085	0	11	0	11	0	12	0	11	0	11	22		FALSE	FALSE	FALSE	FALSE		NA	0.2559	FALSE
8413360	11	11	0	11	0	11	0	11	0	11	0		FALSE	FALSE	FALSE	FALSE		NA	NA	FALSE
8413440	11	11	0	11	11	11	0	11	0	11	0		FALSE	FALSE	FALSE	FALSE		NA	NA	FALSE
8413479	0	11	0	11	11	11	0	11	0	11	0		FALSE	FALSE	FALSE	FALSE		NA	NA	FALSE
8413646	0	11	0	12	0	0	22	11	0	11	0		FALSE	FALSE	FALSE	FALSE		NA	0.6304	FALSE
8413785	0	0	22	12	0	22	0	11	0	11	0		FALSE	FALSE	FALSE	FALSE		NA	0.2087	FALSE
8413883	0	0	0	0	0	0	0	0	0	11	22		FALSE	FALSE	FALSE	FALSE		NA	NA	FALSE
8414349	0	11	22	12	22	22	22	11	22	11	22		FALSE	FALSE	FALSE	FALSE		0	0.4448	FALSE
8415233	0	11	22	0	12	12	22	12	22	11	22		FALSE	FALSE	FALSE	FALSE		0.0265354	0.1841	FALSE
8415557	11	11	22	12	12	12	22	12	22	11	22		FALSE	FALSE	FALSE	FALSE		0.00377165	0.03117	FALSE
8416825	11	11	0	11	11	11	11	11	11	11	11		FALSE	FALSE	FALSE	FALSE		0.0676772	NA	FALSE
8416865	11	0	22	12	12	12	22	12	22	11	12		FALSE	FALSE	FALSE	FALSE		0.0902362	0.3186	FALSE
8417785	11	11	22	12	0	12	22	0	22	11	12		FALSE	FALSE	FALSE	FALSE		0.274976	0.1484	FALSE
8418476	11	11	22	12	12	12	22	12	22	11	12		FALSE	FALSE	FALSE	FALSE		0	0.1273	FALSE
8418575	11	11	0	12	12	12	0	12	22	11	12		FALSE	FALSE	FALSE	FALSE		0.0369449	0.01497	FALSE
8418608	11	11	22	12	12	12	22	12	22	0	12		FALSE	FALSE	FALSE	FALSE		0.0369449	0.1273	FALSE
8418791	11	0	22	12	12	12	22	0	22	11	12		FALSE	FALSE	FALSE	FALSE		NA	0.2888	FALSE
8418822	11	11	11	11	11	11	11	11	12	11	11		FALSE	FALSE	FALSE	FALSE		NA	0.4151	FALSE
8418836	11	0	22	12	12	12	22	0	22	0	12		FALSE	FALSE	FALSE	FALSE		NA	0.2888	FALSE
8419051	11	11	22	0	12	12	0	12	22	11	0		FALSE	FALSE	FALSE	FALSE		0.0226772	0.1708	FALSE
8419352	11	11	11	11	11	11	11	11	12	11	11		FALSE	FALSE	FALSE	FALSE		0.226772	0.4151	FALSE
8419843	12	11	11	11	12	11	11	11	0	11	11		FALSE	FALSE	FALSE	FALSE		0.390047	0.2825	FALSE
8419915	11	11	22	12	12	12	0	12	22	11	12		FALSE	FALSE	FALSE	FALSE		0.00907087	0.1778	FALSE
8419975	11	11	22	12	12	12	22	12	22	11	12		FALSE	FALSE	FALSE	FALSE		0.0217087	0.1273	FALSE
8420407	11	11	22	12	12	12	22	12	22	11	0		FALSE	FALSE	FALSE	FALSE		0.0578898	0.07601	FALSE
8420645	11	11	0	11	11	12	0	12	0	11	11		FALSE	FALSE	FALSE	FALSE		0	0.4532	FALSE
8420648	11	11	0	11	11	12	0	12	0	11	11		FALSE	FALSE	FALSE	FALSE		0	0.4532	FALSE
8420767	11	11	22	12	12	12	22	12	22	11	12		FALSE	FALSE	FALSE	FALSE		0	0.1273	FALSE
8420839	0	11	22	12	12	12	22	12	22	11	12		FALSE	FALSE	FALSE	FALSE		0.00723622	0.4526	FALSE
8420881	0	11	22	12	12	12	22	12	22	11	12		FALSE	FALSE	FALSE	FALSE		0	0.4526	FALSE
8421079	12	11	11	11	12	0	11	11	11	11	11		FALSE	FALSE	FALSE	FALSE		0.142717	0.2523	FALSE
8421648	11	11	22	12	12	12	22	22	22	11	12		FALSE	FALSE	FALSE	FALSE		0.0456693	0.06749	FALSE
8421840	11	11	0	11	11	12	12	12	22	11	12		FALSE	FALSE	FALSE	FALSE		0.0114173	0.03939	FALSE
8421976	11	11	11	11	11	11	11	11	12	11	11		FALSE	FALSE	FALSE	FALSE		0	0.4151	FALSE
8421986	11	11	22	12	12	12	22	12	22	11	12		FALSE	FALSE	FALSE	FALSE		0	0.1273	FALSE
8422124	11	11	22	12	12	12	22	0	22	11	12		FALSE	FALSE	FALSE	FALSE		0	0.1219	FALSE
8422348	11	11	11	11	11	11	11	11	11	11	12		FALSE	FALSE	FALSE	FALSE		0	0.1517	FALSE
8422508	11	11	11	11	11	12	11	11	11	11	11		FALSE	FALSE	FALSE	FALSE		NA	0.89	FALSE
8422528	11	11	0	0	12	0	0	11	0	0	12		FALSE	FALSE	FALSE	FALSE		NA	0.2793	FALSE
8422730	11	0	22	12	12	0	0	0	22	11	12		FALSE	FALSE	FALSE	FALSE		0.560433	0.4317	FALSE
8423981	12	12	12	11	0	12	11	11	12	0	11		FALSE	FALSE	FALSE	FALSE		0.156063	0.06537	FALSE
8424251	0	11	11	11	11	11	11	12	11	11	11		FALSE	FALSE	FALSE	FALSE		0.156063	0.4597	FALSE
8424428	11	11	11	11	11	11	11	12	11	11	11		FALSE	FALSE	FALSE	FALSE		0.145748	0.4154	FALSE
8424746	12	11	22	12	22	11	22	22	0	11	12		FALSE	FALSE	FALSE	FALSE		0.0242913	0.4797	FALSE
8424897	11	11	11	11	11	11	11	12	11	11	11		FALSE	FALSE	FALSE	FALSE		0.00971653	0.4154	FALSE
8424974	12	0	22	12	22	11	22	22	22	11	12		FALSE	FALSE	FALSE	FALSE		0	0.7462	FALSE
8425142	12	11	11	11	12	11	11	11	11	11	11		FALSE	FALSE	FALSE	FALSE		0	0.2167	FALSE
8425151	11	11	11	11	11	11	11	12	11	11	11		FALSE	FALSE	FALSE	FALSE		0	0.4154	FALSE
8425201	11	11	11	11	11	11	11	12	11	11	11		FALSE	FALSE	FALSE	FALSE		0	0.4154	FALSE
8425203	11	11	11	11	11	11	11	12	11	11	11		FALSE	FALSE	FALSE	FALSE		0	0.4154	FALSE
8425416	11	11	22	12	12	0	0	12	22	11	12		FALSE	FALSE	FALSE	FALSE		0.001	0.2135	FALSE
8425451	0	11	11	11	12	0	11	11	11	11	11		FALSE	FALSE	FALSE	FALSE		0.0214331	0.935	FALSE
8425524	11	12	11	0	12	11	11	11	11	12	11		FALSE	FALSE	FALSE	FALSE		0.413748	0.4445	FALSE
8425990	11	22	11	12	11	22	11	12	11	22	12		FALSE	FALSE	FALSE	FALSE		0.0296063	0.9716	FALSE
8426026	12	0	22	12	22	0	22	0	22	11	12		FALSE	FALSE	FALSE	FALSE		0.00508661	0.7941	FALSE
8426029	12	0	22	12	22	0	22	0	22	11	12		FALSE	FALSE	FALSE	FALSE		0.001	0.7941	FALSE
8426056	0	0	22	12	22	11	22	0	22	11	22		FALSE	FALSE	FALSE	FALSE		0.0132598	0.712	FALSE
8426101	11	11	11	11	11	11	11	12	11	11	11		FALSE	FALSE	FALSE	FALSE		0.0786457	0.4154	FALSE
8426364	12	11	11	12	22	22	22	22	22	11	22		FALSE	FALSE	FALSE	FALSE		0.0132598	0.007076	FALSE
8426500	12	11	11	12	22	22	22	12	22	11	22		FALSE	FALSE	FALSE	FALSE		0.0483071	0.02628	FALSE
8426555	12	11	11	12	22	0	22	22	22	11	22		FALSE	FALSE	FALSE	FALSE		0.231622	0.009734	FALSE
8426786	12	0	11	12	22	22	22	22	22	11	22		FALSE	FALSE	FALSE	FALSE		0.0128268	0.02614	FALSE
8426998	0	11	11	11	0	11	11	12	11	11	11		FALSE	FALSE	FALSE	FALSE		0.0305669	0.4987	FALSE
8427253	11	11	11	11	11	11	11	12	11	11	11		FALSE	FALSE	FALSE	FALSE		0.0128268	0.4154	FALSE
8427262	11	11	11	11	11	11	11	11	11	11	11		FALSE	FALSE	FALSE	FALSE		0.0128268	NA	FALSE
8427475	12	0	11	22	22	0	22	12	22	11	22		FALSE	FALSE	FALSE	FALSE		0.0147717	0.1123	FALSE
8427483	12	11	11	22	22	0	22	12	22	11	22		FALSE	FALSE	FALSE	FALSE		0.0221575	0.03805	FALSE
8427633	0	0	0	22	22	0	22	22	22	0	22		FALSE	FALSE	FALSE	FALSE		0.00369291	NA	FALSE
8427708	0	0	0	12	22	0	22	12	22	0	22		FALSE	FALSE	FALSE	FALSE		0.0184646	0.5882	FALSE
8427874	0	11	11	12	12	0	22	12	22	11	22		FALSE	FALSE	FALSE	FALSE		0.0295433	0.00278	FALSE
8427895	0	11	11	12	22	0	22	22	22	11	22		FALSE	FALSE	FALSE	FALSE		0.00738583	0.001714	FALSE
8428204	11	11	11	11	11	0	11	11	11	11	11		FALSE	FALSE	FALSE	FALSE		0.0110787	NA	FALSE
8428436	12	11	11	12	22	22	22	12	22	11	22		FALSE	FALSE	FALSE	FALSE		0.0701654	0.02628	FALSE
8428516	11	11	11	11	11	11	11	12	11	11	11		FALSE	FALSE	FALSE	FALSE		NA	0.4154	FALSE
8428740	12	11	11	11	0	11	11	11	11	11	11		FALSE	FALSE	FALSE	FALSE		0.322354	0.07837	FALSE
8429030	12	11	11	11	22	22	22	22	22	11	22		FALSE	FALSE	FALSE	FALSE		0.263157	0.02664	FALSE
8429164	11	11	22	11	11	11	11	11	11	11	11		FALSE	FALSE	FALSE	FALSE		NA	0.3724	FALSE
8430135	11	11	11	11	11	11	11	12	11	11	11		FALSE	FALSE	FALSE	FALSE		0.174244	0.4154	FALSE
8430314	11	11	11	11	11	11	0	11	11	11	11		FALSE	FALSE	FALSE	FALSE		NA	NA	FALSE
8430715	0	11	11	11	0	12	11	12	0	0	0		FALSE	FALSE	FALSE	FALSE		0.708378	0.2462	FALSE
8431156	12	0	11	11	22	22	22	22	22	22	12		FALSE	FALSE	FALSE	FALSE		0.0144567	0.2433	FALSE
8431370	11	11	11	11	11	11	11	11	12	11	11		FALSE	FALSE	FALSE	FALSE		0.00722835	0.4151	FALSE
8431749	12	11	11	11	12	11	11	11	11	11	11		FALSE	FALSE	FALSE	FALSE		0	0.2167	FALSE
8431951	12	11	11	11	12	11	11	11	11	11	11		FALSE	FALSE	FALSE	FALSE		0.0313071	0.2167	FALSE
8431982	11	11	11	11	12	22	22	22	12	22	12		FALSE	FALSE	FALSE	FALSE		0.0156535	0.03244	FALSE
8432355	11	11	11	11	11	11	11	11	12	11	11		FALSE	FALSE	FALSE	FALSE		0.48526	0.4151	FALSE
8432550	12	11	11	11	12	0	11	0	12	11	12		FALSE	FALSE	FALSE	FALSE		0.00725984	0.5234	FALSE
8432573	12	11	11	11	12	0	11	0	12	11	12		FALSE	FALSE	FALSE	FALSE		0.126197	0.5234	FALSE
8432575	12	11	11	11	12	0	11	12	12	11	12		FALSE	FALSE	FALSE	FALSE		0.113677	0.3771	FALSE
8432714	12	11	11	11	12	22	11	12	12	11	0		FALSE	FALSE	FALSE	FALSE		0.0135197	0.5384	FALSE
8432743	12	11	11	11	12	22	11	12	12	11	0		FALSE	FALSE	FALSE	FALSE		0.001	0.5384	FALSE
8432752	12	11	11	11	12	22	11	12	12	11	0		FALSE	FALSE	FALSE	FALSE		0.001	0.5384	FALSE
8432757	12	11	11	11	12	22	11	12	12	11	12		FALSE	FALSE	FALSE	FALSE		0.001	0.4317	FALSE
8432765	12	11	11	11	12	22	11	12	12	11	12		FALSE	FALSE	FALSE	FALSE		0.001	0.4317	FALSE
8432804	12	11	11	11	12	22	11	12	12	11	12		FALSE	FALSE	FALSE	FALSE		0.113677	0.4317	FALSE
8433015	12	11	11	11	12	22	11	11	12	11	12		FALSE	FALSE	FALSE	FALSE		0.0322992	0.7001	FALSE
8433192	12	11	11	11	12	0	11	11	12	11	12		FALSE	FALSE	FALSE	FALSE		0.0448189	0.7059	FALSE
8433200	12	11	11	11	12	22	11	11	12	11	12		FALSE	FALSE	FALSE	FALSE		0.126197	0.7001	FALSE
8433341	0	11	11	11	0	11	11	11	11	11	12		FALSE	FALSE	FALSE	FALSE		0.501787	0.17	FALSE
8433347	11	11	11	11	0	11	11	11	11	11	11		FALSE	FALSE	FALSE	FALSE		0.351551	NA	FALSE
8433438	12	0	11	11	12	22	11	11	22	11	12		FALSE	FALSE	FALSE	FALSE		NA	0.7633	FALSE
8433760	12	11	11	11	12	11	11	11	11	11	11		FALSE	FALSE	FALSE	FALSE		0.00781102	0.2167	FALSE
8433774	12	11	11	11	12	11	11	0	11	11	11		FALSE	FALSE	FALSE	FALSE		0.0468661	0.2825	FALSE
8433862	11	11	11	11	11	22	11	11	22	11	11		FALSE	FALSE	FALSE	FALSE		0	0.4755	FALSE
8434269	11	11	11	11	11	11	11	11	11	11	12		FALSE	FALSE	FALSE	FALSE		0.0624882	0.1517	FALSE
8434453	11	11	11	11	11	22	11	11	22	11	11		FALSE	FALSE	FALSE	FALSE		0	0.4755	FALSE
8434484	11	11	11	11	11	0	11	11	22	11	11		FALSE	FALSE	FALSE	FALSE		0	0.4352	FALSE
8434626	11	11	11	11	11	22	11	11	22	11	11		FALSE	FALSE	FALSE	FALSE		0.0235039	0.4755	FALSE
8434913	12	11	11	11	12	0	11	12	22	11	11		FALSE	FALSE	FALSE	FALSE		0.305551	0.6962	FALSE
8435355	11	11	11	11	11	22	11	11	12	11	11		FALSE	FALSE	FALSE	FALSE		0.869646	0.612	FALSE
8435849	11	11	11	11	12	11	11	11	11	11	11		FALSE	FALSE	FALSE	FALSE		0	0.9048	FALSE
8435940	11	11	11	11	11	11	11	11	12	11	11		FALSE	FALSE	FALSE	FALSE		0.00703937	0.4151	FALSE
8435968	12	11	11	11	12	11	11	12	11	11	11		FALSE	FALSE	FALSE	FALSE		0.0140787	0.6114	FALSE
8436033	12	11	11	11	12	11	11	12	11	11	11		FALSE	FALSE	FALSE	FALSE		0.197102	0.6114	FALSE
8436158	12	11	11	11	12	11	11	12	12	11	11		FALSE	FALSE	FALSE	FALSE		0.22526	0.9865	FALSE
8436215	12	11	11	11	12	11	11	12	12	11	11		FALSE	FALSE	FALSE	FALSE		0.0351969	0.9865	FALSE
8436254	12	11	11	11	12	11	11	12	12	11	11		FALSE	FALSE	FALSE	FALSE		0.718016	0.9865	FALSE
8436312	12	11	11	11	12	11	11	12	0	11	11		FALSE	FALSE	FALSE	FALSE		0.161906	0.7412	FALSE
8436331	0	11	11	11	12	11	11	12	12	11	11		FALSE	FALSE	FALSE	FALSE		0.056315	0.3453	FALSE
8436497	12	11	11	11	12	11	11	12	12	11	11		FALSE	FALSE	FALSE	FALSE		0.0140787	0.9865	FALSE
8436616	11	11	11	11	11	0	11	11	0	11	11		FALSE	FALSE	FALSE	FALSE		0.259543	NA	FALSE
8437075	11	11	11	0	11	11	11	11	12	11	11		FALSE	FALSE	FALSE	FALSE		0.87848	0.4413	FALSE
8437100	11	11	11	11	11	11	11	11	12	11	11		FALSE	FALSE	FALSE	FALSE		0.001	0.4151	FALSE
8437157	12	11	11	11	12	11	11	11	11	11	11		FALSE	FALSE	FALSE	FALSE		0.0715118	0.2167	FALSE
8437214	11	11	11	11	11	22	11	11	0	11	11		FALSE	FALSE	FALSE	FALSE		0.596433	0.8239	FALSE
8437483	11	11	11	0	11	12	11	0	11	11	11		FALSE	FALSE	FALSE	FALSE		0.212535	0.8237	FALSE
8438188	0	0	11	11	11	11	11	11	11	11	12		FALSE	FALSE	FALSE	FALSE		0.0322756	0.1171	FALSE
8438589	11	11	11	11	11	11	11	12	11	11	11		FALSE	FALSE	FALSE	FALSE		0.0088189	0.4154	FALSE
8438805	11	11	11	11	11	0	11	11	12	11	11		FALSE	FALSE	FALSE	FALSE		0.0158976	0.4352	FALSE
8439063	11	11	11	11	11	11	11	12	11	11	11		FALSE	FALSE	FALSE	FALSE		0.082937	0.4154	FALSE
8439448	11	11	11	11	11	11	11	11	12	11	11		FALSE	FALSE	FALSE	FALSE		0.716087	0.4151	FALSE
8439668	12	11	22	22	22	0	22	22	22	22	11		FALSE	FALSE	FALSE	FALSE		0.424409	0.6416	FALSE
8439751	12	11	22	0	22	0	22	22	22	22	11		FALSE	FALSE	FALSE	FALSE		0.0308661	0.6696	FALSE
8439940	12	0	11	0	11	22	11	0	12	0	0		FALSE	FALSE	FALSE	FALSE		0	0.9778	FALSE
8439986	12	0	11	0	11	0	11	12	12	11	22		FALSE	FALSE	FALSE	FALSE		0.162047	0.3881	FALSE
8440093	0	0	11	11	11	0	11	11	11	11	22		FALSE	FALSE	FALSE	FALSE		0.216063	0.1628	FALSE
8440387	0	0	11	11	22	22	11	12	12	11	22		FALSE	FALSE	FALSE	FALSE		0.0154331	0.2674	FALSE
8440406	11	11	11	11	11	12	11	11	11	11	11		FALSE	FALSE	FALSE	FALSE		0.0231496	0.89	FALSE
8440600	12	0	11	11	11	22	11	12	12	11	22		FALSE	FALSE	FALSE	FALSE		0.0694488	0.4071	FALSE
8440716	0	11	11	11	12	11	11	11	11	11	11		FALSE	FALSE	FALSE	FALSE		0.0861024	0.9358	FALSE
8440849	12	11	22	0	22	11	22	12	12	22	11		FALSE	FALSE	FALSE	FALSE		0.00574016	0.8441	FALSE
[truncated: 8 more rows]
