# Supplementary material for: Variation of BMP3 Contributes to Dog Breed Skull Diversity
Source: PLoS Genet. 2012 Aug 2;8(8):e1002849. doi: 10.1371/journal.pgen.1002849 (PMC3410846; doi:10.1371/journal.pgen.1002849)
Supplement: Table S8 — Dogs genotyped to verify the breakpoint at CFA32:8237937. A panel of 32 Pekingese were genotyped by Sanger sequencing using three markers: CFA32: 8196098 (the BMP3 missense mutation), CFA32:8237937 and CFA32:8296162. The latter two markers occur downstream of the breakpoint that was detected based on disagreement between the Pekingese and Bulldog whose genomes were sequenced. (XLSX) [file pgen.1002849.s014.xlsx]

## Sheet: Sheet1
Dog ID	Method	CFA32:8196098	CFA32:8237937	CFA32:8296162
Pekingese_1	Sanger	nn	aa	tt
Pekingese_2	Sanger	nn	ag	at
Pekingese_3	Sanger	aa	aa	tt
Pekingese_4	Sanger	aa	ag	at
Pekingese_5	Sanger	aa	ag	at
Pekingese_6	Sanger	aa	aa	tt
Pekingese_7	Sanger	aa	ag	at
Pekingese_8	Sanger	aa	ag	at
Pekingese_9	Sanger	aa	nn	nn
Pekingese_10	Sanger	aa	ag	at
Pekingese_11	Sanger	aa	nn	tt
Pekingese_12	Sanger	nn	gg	at
Pekingese_13	Sanger	aa	ag	at
Pekingese_14	Sanger	aa	aa	tt
Pekingese_15	Sanger	aa	gg	aa
Pekingese_16	Sanger	aa	ag	at
Pekingese_17	Sanger	aa	nn	nn
Pekingese_18	Sanger	aa	ag	at
Pekingese_19	Sanger	aa	aa	tt
Pekingese_20	Sanger	aa	gg	at
Pekingese_21	Sanger	aa	gg	aa
Pekingese_22	Sanger	aa	aa	tt
Pekingese_23	Sanger	aa	nn	at
Pekingese_24	Sanger	aa	ag	at
Pekingese_25	Sanger	aa	nn	tt
Pekingese_26	Sanger	aa	ag	at
Pekingese_27	Sanger	aa	aa	tt
Pekingese_28	Sanger	aa	ag	at
Pekingese_29	Sanger	nn	ag	at
Pekingese_30	Sanger	aa	ag	at
Pekingese_31	Sanger	aa	aa	tt
Pekingese_32	whole genome	aa	ag	at
Bulldog	whole genome	aa	aa	tt
Chihuahua	whole genome	cc	aa	aa
Toy poodle	whole genome	ac	ag	at
Mastiff	whole genome	cc	aa	tt
Chow chow	whole genome	cc	aa	aa
Beagle	whole genome	cc	ag	at
Siberian Husky	whole genome	cc	aa	aa
Great dane	whole genome	cc	aa	at
Scottish terrier	whole genome	aa	aa	tt
Saluki	whole genome	cc	aa	at
Boxer (reference)	Sanger	cc	aa	tt
