# Supplementary material for: Variation of BMP3 Contributes to Dog Breed Skull Diversity
Source: PLoS Genet. 2012 Aug 2;8(8):e1002849. doi: 10.1371/journal.pgen.1002849 (PMC3410846; doi:10.1371/journal.pgen.1002849)
Supplement: Table S10 — Primers used for sequencing and subcloning, as indicated by the last column. Name (1st column) refers to Ostrander lab primer identifiers. 5′ Tag (3rd column) refers to primer modifications used to aid sequencing or subcloning. Start and end amplicon positions are based on CanFam2 coordinates. (XLSX) [file pgen.1002849.s016.xlsx]

## Sheet: Sheet1
Name	Primer Sequence	5' Tag	Tm	Species	Gene	Amplicon Start	Amplicon End	Purpose
SQ10829F	tgtaaaacgacggccagtTGCAGATACCAAATAATACATGGGTTCAAGG	M13F	68.62	dog	PRKG2	8228732		Sequencing
SQ10829R	caggaaacagctatgaccTGCATTTGTTTGTAAGCATTGTATGTTTTTCC	M13R	68.48	dog	PRKG2		8229326	Sequencing
SQ10830F	tgtaaaacgacggccagtATTTGGTGGGATTGTGGTCAATGCATAA	M13F	70.18	dog	PRKG2	8229724		Sequencing
SQ10830R	caggaaacagctatgaccCACCCAGCCAGTAATTATATTCCATTGAGG	M13R	68.41	dog	PRKG2		8230372	Sequencing
SQ10831F	tgtaaaacgacggccagtAAGGCCCATCACTTGACCACACATTAT	M13F	68.29	dog	PRKG2	8230225		Sequencing
SQ10831R	caggaaacagctatgaccGGACAATGTGGATATGAAGGTGGTTCTG	M13R	68.28	dog	PRKG2		8230861	Sequencing
SQ10832F	tgtaaaacgacggccagtTGATTGTGGAGAGGGGAATAGAATAGCC	M13F	67.95	dog	PRKG2	8230735		Sequencing
SQ10832R	caggaaacagctatgaccCAGGCCAGAGTGGCTTCTATTGAATGTA	M13R	68.11	dog	PRKG2		8231339	Sequencing
SQ10833F	tgtaaaacgacggccagtGGACCAATTGTCATTTTTGAGTCACAATCTC	M13F	68.93	dog	PRKG2	8231238		Sequencing
SQ10833R	caggaaacagctatgaccaatgccttctgagtgatctccccactct	M13R	69.96	dog	PRKG2		8231829	Sequencing
SQ10834F	tgtaaaacgacggccagtttcacctatttcattttacctgtggctaaaca	M13F	67.59	dog	PRKG2	8232817		Sequencing
SQ10834R	caggaaacagctatgaccacaacagggaaatctagacccgtttctg	M13R	68.08	dog	PRKG2		8233448	Sequencing
SQ10835F	tgtaaaacgacggccagtTGATTTTGTCACTTGTTTTAGAACTTCATCCA	M13F	67.2	dog	PRKG2	8239175		Sequencing
SQ10835R	caggaaacagctatgaccGAGGAGCTTGTGTGTTCCATTTCCCTAT	M13R	68.13	dog	PRKG2		8239622	Sequencing
SQ10836F	tgtaaaacgacggccagtGCAGGTGAGTATAGGGAAATGGAACACA	M13F	67.9	dog	PRKG2	8239585		Sequencing
SQ10836R	caggaaacagctatgaccGGTTGGTGATAAAGACTCTGTCAGCCTGT	M13R	68.39	dog	PRKG2		8240091	Sequencing
SQ10837F	tgtaaaacgacggccagtCAGGCTGACAGAGTCTTTATCACCAACC	M13F	68	dog	PRKG2	8240064		Sequencing
SQ10837R	caggaaacagctatgaccACACATTGGTCCTAGTGTCCTGTTTTGG	M13R	67.98	dog	PRKG2		8240577	Sequencing
SQ10838F	tgtaaaacgacggccagtAAATAAGAATGGCCCACAGCTTCACTTC	M13F	68	dog	PRKG2	8243663		Sequencing
SQ10838R	caggaaacagctatgaccAGCGTTCATCTCATCTTCTAGGGGTCAT	M13R	68	dog	PRKG2		8244385	Sequencing
SQ10839F	tgtaaaacgacggccagtTTGGGACAAGGGGACAGACTACCATATT	M13F	68.18	dog	PRKG2	8260528		Sequencing
SQ10839R	caggaaacagctatgaccGTAGCCTCCAGTATCCCCCTAAATTGCT	M13R	67.88	dog	PRKG2		8261230	Sequencing
SQ10840F	tgtaaaacgacggccagtcaaggcctgtgattctttgatccctaat	M13F	67.92	dog	PRKG2	8263030		Sequencing
SQ10840R	caggaaacagctatgaccGAGCATCAAGGGAGTTCATAAAGGCAAT	M13R	68.03	dog	PRKG2		8263751	Sequencing
SQ10841F	tgtaaaacgacggccagtTTTTCTGTTCTTTGGCATGAAACCATTC	M13F	67.77	dog	PRKG2	8265447		Sequencing
SQ10841R	caggaaacagctatgaccGCAAATGTTTTTAGGACCCTGTTCCAGA	M13R	68.62	dog	PRKG2		8265865	Sequencing
SQ10842F	tgtaaaacgacggccagtCCACTGGACACATTCTTCTTTCCTTCAG	M13F	67.97	dog	PRKG2	8267316		Sequencing
SQ10842R	caggaaacagctatgaccGTGAATTCTGAGGTTTTTCTCCCCAGAG	M13R	67.94	dog	PRKG2		8268053	Sequencing
SQ10843F	tgtaaaacgacggccagtCTTATTTGATTTCCACCGGCAAGATAGG	M13F	67.93	dog	PRKG2	8268878		Sequencing
SQ10843R	caggaaacagctatgaccTGAAACAAAGTGAGGAAAATCTGCAACC	M13R	68.03	dog	PRKG2		8269635	Sequencing
SQ10844F	tgtaaaacgacggccagtCACACAAAATATTTAGCCTGCCAGCATC	M13F	68.09	dog	PRKG2	8273228		Sequencing
SQ10844R	caggaaacagctatgaccGCTCAGTTAATTTCAGGTTTGGCTGCTT	M13R	68.13	dog	PRKG2		8273888	Sequencing
SQ10845F	tgtaaaacgacggccagtGCAAATTTAAGCCTTCCCCATTTCTTCT	M13F	67.76	dog	PRKG2	8276537		Sequencing
SQ10845R	caggaaacagctatgaccTTCCCGCAGGATCATTATTATTTGCTTT	M13R	67.78	dog	PRKG2		8277243	Sequencing
SQ10846F	tgtaaaacgacggccagtagtgctcAGACCAAACCCCACAAGACT	M13F	69.96	dog	PRKG2	8278362		Sequencing
SQ10846R	caggaaacagctatgaccCTCGCCTTTGCTCTTCAAGGAATTAGAA	M13R	68.26	dog	PRKG2		8279082	Sequencing
SQ10847F	tgtaaaacgacggccagtTGGAAAACTCTACACGGGATTGTGATGT	M13F	68.33	dog	PRKG2	8285700		Sequencing
SQ10847R	caggaaacagctatgaccATGTGGAGGGAAACAAATTTCTGGATGT	M13R	68.21	dog	PRKG2		8286457	Sequencing
SQ10848F	tgtaaaacgacggccagtAGGGCAAAATTAGTGAAAGGCATAAATCA	M13F	67.07	dog	PRKG2	8289103		Sequencing
SQ10848R	caggaaacagctatgaccTAGCTACAAGCTGGCTGGTTTTCTCTTG	M13R	67.57	dog	PRKG2		8289802	Sequencing
SQ10849F	tgtaaaacgacggccagtCTGGATAAGCCAAACACAGATGTTTTCA	M13F	67.03	dog	PRKG2	8290578		Sequencing
SQ10849R	caggaaacagctatgaccATACAAGACTTGGCATCCACTGCTTCAG	M13R	68.34	dog	PRKG2		8291318	Sequencing
SQ10850F	tgtaaaacgacggccagtGTGAAACCCACCTGCTAGCACAAAGATA	M13F	68.03	dog	PRKG2	8295222		Sequencing
SQ10850R	caggaaacagctatgaccacttgacaggatgagcactgggtgttat	M13R	67.87	dog	PRKG2		8295609	Sequencing
SQ10851F	tgtaaaacgacggccagtGGTTTATTGAGGTCATAGGTTCGGCTTG	M13F	68.13	dog	PRKG2	8320230		Sequencing
SQ10851R	caggaaacagctatgaccGAAGAATGAAACCAAGTGCCAGCTCATA	M13R	68.14	dog	PRKG2		8320868	Sequencing
SQ10852F	tgtaaaacgacggccagtATAATTTCTTGGCTGCACATTGTTGGAA	M13F	68.01	dog	PRKG2	8493736		Sequencing
SQ10852R	caggaaacagctatgaccGGCAATTCATTCAAATCTAGAGGCCAGT	M13R	68.03	dog	PRKG2		8494413	Sequencing
SQ10607F	CCCTAAGCATTCTCTTATTCGACGAAGACAAG	--	75.4	zebrafish	bmp3			Mutagenesis
SQ10607R	CTTGTCTTCGTCGAATAAGAGAATGCTTAGGG	--	75.4	zebrafish	bmp3			Mutagenesis
SQ10601F	CTTCCATAGTCCCGCACCT	--	60	zebrafish	bmp3			Sequencing
SQ10601R	GCTTGGTTGACCACACGAG	--	60	zebrafish	bmp3			Sequencing
SQ10602F	GGCCATTTTCCAATCAACAT	--	60	zebrafish	bmp3			Sequencing
SQ10602R	CCGATATCAGCGAAGTCCAC	--	60	zebrafish	bmp3			Sequencing
SQ10603F	CTGCAGTTCGATGAGCAGAC	--	60	zebrafish	bmp3			Sequencing
SQ10603R	CGTCCTGGTCAAACAAACAA	--	60	zebrafish	bmp3			Sequencing
SQ10604F	CATACGCTTTTCCAGAAGGA	--	60	zebrafish	bmp3			Sequencing
SQ10604R	CAAATGCAAGCATCTTAAACAAA	--	60	zebrafish	bmp3			Sequencing
SQ10605F	TTTTGAATGTCTTCAATCGTCA	--	60	zebrafish	bmp3			Sequencing
SQ10605R	GCATTACTGGAACAAACGTCA	--	60	zebrafish	bmp3			Sequencing
SQ10606F	TGCCTTACCACATGAAAACG	--	60	zebrafish	bmp3			Sequencing
SQ10606R	GACATGCGACTGCTTCCTTT	--	60	zebrafish	bmp3			Sequencing
SQ10358F	TCAGCGTTGGAGTGGAGAC	--	59.97	human	BMP3			Sequencing
SQ10358R	CTTTCAAGAGTTTCTGCTGCTG	--	59.44	human	BMP3			Sequencing
SQ10359F	ACAGGTACAGCACGGTCCA	--	60.17	human	BMP3			Sequencing
SQ10359R	AAAATTCCGGTGTCCCTGTA	--	59.29	human	BMP3			Sequencing
SQ10360F	AGCTGCCAAAGAGGAGGTTA	--	59.08	human	BMP3			Sequencing
SQ10360R	ACACAGCAAGGCTCAGGAAT	--	59.87	human	BMP3			Sequencing
SQ10655F	atcgaactcgagCCTCGGAATTGCGCCAGGAGATACCTCAAGGTAGACTTTGC	Xho I	71	human	BMP3			Subcloning
SQ10727	ggaattgtctagaGCATTCAAATGAGTTCTTTGCCAGGTTATCTGCAAGCGCAAGAC	Xba I	71	human	BMP3			Subcloning
SQ10652F	GGGGACAAGTTTGTACAAAAAAGCAGGCTCCACAGCGCTTCCTCCTCCGGAACTGACTGATC	attB1	71	zebrafish	bmp3			Gateway cloning
SQ10652R	GGGGACCACTTTGTACAAGAAAGCTGGGTAATAAAAGTCTTCATTGGGGAGATTGTTC	attB2	71	zebrafish	bmp3			Gateway cloning
SQ10103F	tgtaaaacgacggccagtacacacactcaaaactcttcggacctg	M13F	67.7	dog	BMP3	8171592		Sequencing
SQ10103R	caggaaacagctatgaccgtacctgtcgtagagccgcagcat	M13R	67.8	dog	BMP3		8172237	Sequencing
SQ10104F	tgtaaaacgacggccagtacatgctgcggctctacgacaggta	M13F	69.94	dog	BMP3	8172212		Sequencing
SQ10104R	caggaaacagctatgacccctcgtccgagtgggaccttc	M13R	67.6	dog	BMP3		8172811	Sequencing
SQ10105F	tgtaaaacgacggccagtgcgtgccagaaaagatgtcttcacttag	M13F	67.95	dog	BMP3	8196060		Sequencing
SQ10105R	caggaaacagctatgaccattcacgcaattacacatggaggaaaga	M13R	68.22	dog	BMP3		8196693	Sequencing
SQ10106F	tgtaaaacgacggccagtttctgagtggccttgtaaccatcatttc	M13F	67.98	dog	BMP3	8198530		Sequencing
SQ10106R	caggaaacagctatgaccagtcctgagatctggggattccaatcat	M13R	69.54	dog	BMP3		8199132	Sequencing
SQ10107F	tgtaaaacgacggccagtggacactctgtgaaatgcagtccctaac	M13F	67.95	dog	BMP3	8493198		Sequencing
SQ10107R	caggaaacagctatgacctttccccaagactatttccttcctctga	M13R	67.73	dog	BMP3		8493959	Sequencing
SQ9626F	tgtaaaacgacggccagtgtgctccctgctaagaacatttccataa	M13F	67.12	dog	BMP3	8170395		Sequencing
SQ9626R	caggaaacagctatgaccggcagaggcgaataaacttcctcctagt	M13R	68.28	dog	BMP3		8171234	Sequencing
SQ9627F	tgtaaaacgacggccagtgtgttgtggcacgtttgcttgtttatc	M13F	68.28	dog	BMP3	8170943		Sequencing
SQ9627R	caggaaacagctatgacctcctaagcgccttctcctctctatgttc	M13R	67.77	dog	BMP3		8171773	Sequencing
SQ9628F	tgtaaaacgacggccagtctacccgttcttcctggatcttctcctt	M13F	68.38	dog	BMP3	8171294		Sequencing
SQ9628R	caggaaacagctatgaccagaccgggcttcggcctct	M13R	67.84	dog	BMP3		8172120	Sequencing
SQ9629F	tgtaaaacgacggccagtgaacatagagaggagaaggcgcttagga	M13F	67.77	dog	BMP3	8171746		Sequencing
SQ9629R	caggaaacagctatgaccgtctctaagtagcgtccgcgagca	M13R	68.04	dog	BMP3		8172470	Sequencing
SQ9630F	tgtaaaacgacggccagtggctgtggctgggctgctt	M13F	68.34	dog	BMP3	8172061		Sequencing
SQ9630R	caggaaacagctatgacccttgcttctctccagatctccctctcaa	M13R	69.01	dog	BMP3		8172563	Sequencing
SQ9631F	tgtaaaacgacggccagtggctgtggctgggctgctt	M13F	68.34	dog	BMP3	8172061		Sequencing
SQ9631R	caggaaacagctatgacccttgcttctctccagatctccctctcaa	M13R	69.01	dog	BMP3		8172563	Sequencing
SQ9632F	tgtaaaacgacggccagtcttctgctgctcatattttgggtgtcat	M13F	68.06	dog	BMP3	8188039		Sequencing
SQ9632R	caggaaacagctatgaccaccccatcctccctgtactgatactctg	M13R	68.24	dog	BMP3		8188888	Sequencing
SQ9633F	tgtaaaacgacggccagtacccttccccgagccttatatcttagtg	M13F	67.85	dog	BMP3	8188645		Sequencing
SQ9633R	caggaaacagctatgacctagctgaacagaccacatcgctgaatac	M13R	67.43	dog	BMP3		8189455	Sequencing
SQ9634F	tgtaaaacgacggccagtgatacaggagattgtgccaaatgggtaa	M13F	67.63	dog	BMP3	8195823		Sequencing
SQ9634R	caggaaacagctatgaccctcctggtggaaatcgtcagtctatctg	M13R	68	dog	BMP3		8196331	Sequencing
SQ9635F	tgtaaaacgacggccagttgggctttgataatatgttgggataacacc	M13F	68.6	dog	BMP3	8196479		Sequencing
SQ9635R	caggaaacagctatgaccaccttggtccatatgaaaaggtgtctgg	M13R	68.7	dog	BMP3		8197267	Sequencing
SQ9636F	tgtaaaacgacggccagttcattgcctcctagaaaaaggaactagca	M13F	67.7	dog	BMP3	8196943		Sequencing
SQ9636R	caggaaacagctatgacctgtgtatgaaatctagtagcaaaagcccaaa	M13R	67.1	dog	BMP3		8197764	Sequencing
SQ9637F	tgtaaaacgacggccagtcagaccatgggttgttgttgatgtcata	M13F	68.6	dog	BMP3	8197446		Sequencing
SQ9637R	caggaaacagctatgacctttcatcatttctgccagtgaaaaagaag	M13R	67.2	dog	BMP3		8198266	Sequencing
SQ9638F	tgtaaaacgacggccagttgaacagaagctctttgacacttttgga	M13F	67.2	dog	BMP3	8197940		Sequencing
SQ9638R	caggaaacagctatgaccgaccattgccacttttataccaggagattt	M13R	67.5	dog	BMP3		8198795	Sequencing
SQ9639F	tgtaaaacgacggccagtacacacacacacacacacacacagagtc	M13F	67.8	dog	BMP3	8199769		Sequencing
SQ9639R	caggaaacagctatgaccctgagggaaggctaggtttccagaaaag	M13R	68.7	dog	BMP3		8199796	Sequencing
SQ9640F	tgtaaaacgacggccagtatcccgggtctccaggatcg	M13F	67.8	dog	BMP3	8200179		Sequencing
SQ9640R	caggaaacagctatgacctcccaattaatagtaaagaatggggaagca	M13R	67.6	dog	BMP3		8200208	Sequencing
SQ9641F	tgtaaaacgacggccagtcttgctgcgtgccagaaaagatgt	M13F	68.7	dog	BMP3	8196055		Sequencing
SQ9641R	caggaaacagctatgaccgcttgccagaacatgaaatgaagaaatc	M13R	67.7	dog	BMP3		8196834	Sequencing
SQ9642F	tgtaaaacgacggccagttggtagagacccaggaccacataacttg	M13F	68.1	dog	BMP3	8169691		Sequencing
SQ9642R	caggaaacagctatgaccggagaaaaggacactcctaggtgacaca	M13R	67.7	dog	BMP3		8170547	Sequencing
SQ9643F	tgtaaaacgacggccagtagcaataatttcttggctgcacattgtt	M13F	67.4	dog	BMP3	8493731		Sequencing
SQ9643R	caggaaacagctatgaccgttccaactggaaactgtacaaagagggtta	M13R	67.7	dog	BMP3		8494364	Sequencing
SQ9644F	tgtaaaacgacggccagtgaggaggaggaggaaacattttgaaaca	M13F	68.2	dog	BMP3	8185274		Sequencing
SQ9644R	caggaaacagctatgacccctggagtttatgacctcccaacaactt	M13R	68	dog	BMP3		8186074	Sequencing
SQ11584F	CCATTTGCATGTGCACCCAATCA	--	70	dog	BMP3	8237758		Sequencing
SQ11584R	CCCAGGCTGCCAACCTTGCT	--	70	dog	BMP3		8238260	Sequencing
SQ11587F	GCCACCCAGGGATCCTCACCA	--	70	dog	BMP3	8296011		Sequencing
SQ11587R	GGGCCTTGGATTTGGGGAATGA	--	70	dog	BMP3		8296704	Sequencing
SQ11617F	tgtaaaacgacggccagtGGGTGCACAGCTTGATAAGGAGAGG	M13F	68	dog	BMP3	8171114		Sequencing
SQ11617R	caggaaacagctatgaccGGCAGGTCCGAAGAGTTTTGAGTGT	M13R	68	dog	BMP3		8171621	Sequencing
SQ11622F	tgtaaaacgacggccagtCTGCTCGCGGACGCTACTTAGAGA	M13F	68	dog	BMP3	8172444		Sequencing
SQ11622R	caggaaacagctatgaccCCTCCGTTTGTCCAGATGGGTTTTA	M13R	68	dog	BMP3		8172989	Sequencing
SQ11625F	tgtaaaacgacggccagtTCAGTACAGGGAGGATGGGGTATGG	M13F	68	dog	BMP3	8188868		Sequencing
SQ11625R	caggaaacagctatgaccGAACAGACCACATCGCTGAATACGC	M13R	68	dog	BMP3		8189450	Sequencing
SQ11628F	tgtaaaacgacggccagtGCAGAGAGCTGCATGGCACTCTAAA	M13F	68	dog	BMP3	8195025		Sequencing
SQ11628R	caggaaacagctatgaccACTAGTTGGCACAGGGATGGATTGG	M13R	68	dog	BMP3		8195362	Sequencing
SQ11629F	tgtaaaacgacggccagtGGTGATGATACAGGAGATTGTGCCAAA	M13F	68	dog	BMP3	8195817		Sequencing
SQ11629R	caggaaacagctatgaccCTGCCAGGTTATCTGCAAGCACAAG	M13R	68	dog	BMP3		8196178	Sequencing
SQ11630F	tgtaaaacgacggccagtCATCAAATCATGCCACCATCCAGAG	M13F	68	dog	BMP3	8195989		Sequencing
SQ11630R	caggaaacagctatgaccGCAGTCCAGTTCTCCTGGTGGAAAT	M13R	68	dog	BMP3		8196343	Sequencing
SQ11631F	tgtaaaacgacggccagtGCCAATGCATTTCATCCCAAAAGAT	M13F	68	dog	BMP3	8196254		Sequencing
SQ11631R	caggaaacagctatgaccATGGTGCTTGCCAGAACATGAAATG	M13R	68	dog	BMP3		8196839	Sequencing
SQ11632F	tgtaaaacgacggccagtACAGACCATGGGTTGTTGTTGATGTC	M13F	67	dog	BMP3	8197445		Sequencing
SQ11632R	caggaaacagctatgaccCTCCCAAACGCTGAAGACTGGATGT	M13R	69	dog	BMP3		8197862	Sequencing
SQ11633F	tgtaaaacgacggccagtTCTGACGCAGAAAGTTTGGGCTTTT	M13F	68	dog	BMP3	8197719		Sequencing
SQ11633R	caggaaacagctatgaccCGATTGGCATACACTGGCTCACTTC	M13R	68	dog	BMP3		8198217	Sequencing
SQ11634F	tgtaaaacgacggccagtATCCAGTCTTCAGCGTTTGGGAGTG	M13F	69	dog	BMP3	8197840		Sequencing
SQ11634R	caggaaacagctatgaccAGAGGCTTTTCTGGCCATTGTAGGA	M13R	67	dog	BMP3		8198402	Sequencing
SQ11635F	tgtaaaacgacggccagtTCCTACAATGGCCAGAAAAGCCTCT	M13F	67	dog	BMP3	8198378		Sequencing
SQ11635R	caggaaacagctatgaccTGACATCAGCAGCCTCTGAATTTGAA	M13R	68	dog	BMP3		8199021	Sequencing
SQ11656F	tgtaaaacgacggccagtTGTGGTGGATATCGGGGTAGAGGA	M13F	68	dog	BMP3	8201794		Sequencing
SQ11656R	caggaaacagctatgaccGGAGAAAGCTGAAGCCACCAGGA	M13R	68	dog	BMP3		8202309	Sequencing
SQ11657F	tgtaaaacgacggccagtGGAAAAAGCACAATGCCAGAGGTTT	M13F	68	dog	BMP3	8202031		Sequencing
SQ11657R	caggaaacagctatgaccAGATGCCATCCCATGACGGAAGT	M13R	68	dog	BMP3		8202557	Sequencing
SQ11658F	tgtaaaacgacggccagtGCATGGAAACTCTGGCAGAAGCA	M13F	68	dog	BMP3	8224227		Sequencing
SQ11658R	caggaaacagctatgaccCGAGGGGAGTGAGGGGAATCTTT	M13R	68	dog	BMP3		8224869	Sequencing
SQ11659F	tgtaaaacgacggccagtCATCCACCCTCCTCCACTCCTGT	M13F	68	dog	BMP3	8233933		Sequencing
SQ11659R	caggaaacagctatgaccAATGGGAAGCACTGGGGGACTTT	M13R	68	dog	BMP3		8234678	Sequencing
SQ11660F	tgtaaaacgacggccagtCCTCCCTCCCTCCTCACCATTCT	M13F	68	dog	BMP3	8234785		Sequencing
SQ11660R	caggaaacagctatgaccCACCAGGAACATCACCACCAAGG	M13R	68	dog	BMP3		8235339	Sequencing
SQ11661F	tgtaaaacgacggccagtCCTTGGTGGTGATGTTCCTGGTG	M13F	68	dog	BMP3	8235317		Sequencing
SQ11661R	caggaaacagctatgaccTCCAGCCATCAGGCACCACTTTA	M13R	68	dog	BMP3		8235834	Sequencing
SQ11711F	tgtaaaacgacggccagtGCACCAGCTGCCAAAGAAGAGGTTA	M13F	67	dog	BMP3	8188622		Sequencing
SQ11711R	caggaaacagctatgaccCCATACCCCATCCTCCCTGTACTGA	M13R	67	dog	BMP3		8188893	Sequencing
SQ11584F	CCATTTGCATGTGCACCCAATCA	--	70	dog	BMP3	8237758		Sequencing
SQ11584R	CCCAGGCTGCCAACCTTGCT	--	70	dog	BMP3		8238260	Sequencing
SQ11587F	GCCACCCAGGGATCCTCACCA	--	70	dog	BMP3	8296011		Sequencing
SQ11587R	GGGCCTTGGATTTGGGGAATGA	--	70	dog	BMP3		8296704	Sequencing
